# Supplementary material for: Exploring the Functional Residues in a Flavin-Binding Fluorescent Protein Using Deep Mutational Scanning
Source: PLoS One. 2014 Jun 2;9(6):e97817. doi: 10.1371/journal.pone.0097817 (PMC4041573; doi:10.1371/journal.pone.0097817)
Supplement: Table S1 — Mutations in the ampicillin resistance ORF. (XLSX) [file pone.0097817.s001.xlsx]

## Sheet: F_Ampicillin
Supplementary Table 1. Mutations in Ampicillin Resistance ORF
Pos	Ref	A		C		D		E		F		G		H		I		K		L		M		N		P		Q		R		S		T		V		W		Y		STOP		Total		mutation		mutation rate(%)
Pos	Reference	F	NF	F	NF	F	NF	F	NF	F	NF	F	NF	F	NF	F	NF	F	NF	F	NF	F	NF	F	NF	F	NF	F	NF	F	NF	F	NF	F	NF	F	NF	F	NF	F	NF	F	NF	F	NF	F	NF		NF
1	M	0	0	0	0	0	0	0	0	0	0	0	0	0	0	1	3	1	0	0	1	3378	4286	0	0	0	0	0	0	0	0	0	0	0	2	0	0	0	0	0	0	0	0	3380	4292	2	6	0.0591716	0.139795
2	S	0	0	0	0	0	0	0	0	0	0	1	3	0	0	0	0	0	0	0	0	0	0	2	3	0	0	0	0	1	4	3357	4309	0	0	0	0	0	0	0	0	0	0	3361	4319	4	10	0.119012	0.231535
3	I	0	0	0	0	0	0	0	0	0	0	0	0	0	0	3350	4286	0	0	0	0	0	0	0	1	0	0	0	0	0	0	0	0	2	2	0	0	0	0	0	0	0	0	3352	4289	2	3	0.0596659	0.0699464
4	Q	0	0	0	0	0	0	0	0	0	0	0	0	1	3	0	0	3	1	0	0	0	0	0	0	0	3	3315	4218	1	3	0	0	0	0	0	0	0	0	0	0	3	1	3323	4229	8	11	0.240746	0.260109
5	H	0	0	0	0	0	0	0	0	0	0	0	0	3360	4248	0	0	0	0	0	0	0	0	0	1	0	2	1	0	3	1	0	0	0	0	0	0	0	0	2	2	0	0	3366	4254	6	6	0.178253	0.141044
6	F	0	0	0	1	0	0	0	0	3295	4197	0	0	0	0	0	0	0	0	2	0	0	0	0	0	0	0	0	0	0	0	2	2	0	0	4	0	0	0	0	1	0	0	3303	4201	8	4	0.242204	0.0952154
7	R	0	0	1	2	0	a	0	0	0	0	0	0	1	2	0	0	0	0	0	0	0	0	0	0	0	0	0	0	3312	4185	0	0	0	0	0	0	0	0	0	0	0	0	3314	4189	2	4	0.06035	0.0954882
8	V	1	4	0	0	0	1	0	0	1	1	0	1	0	0	0	2	0	0	0	0	0	0	0	0	0	0	0	0	0	0	0	0	0	0	3261	4222	0	0	0	0	0	0	3263	4231	2	9	0.0612933	0.212716
9	A	3211	4219	0	0	1	1	0	0	0	0	1	0	0	0	0	0	0	0	0	0	0	0	0	0	0	2	0	0	0	0	0	1	1	1	2	0	0	0	0	0	0	0	3216	4224	5	5	0.155473	0.118371
10	L	0	0	0	0	0	0	0	0	0	6	0	0	1	0	1	0	0	0	3236	4270	0	0	0	0	0	0	0	0	0	0	0	0	0	0	0	0	0	0	0	0	0	0	3238	4276	2	6	0.0617665	0.140318
11	I	0	0	0	0	0	0	0	0	1	2	0	0	0	0	3351	4406	0	0	3	3	0	0	0	1	0	0	0	0	0	0	1	0	4	0	1	3	0	0	0	0	0	0	3361	4415	10	9	0.29753	0.203851
12	P	0	0	0	0	0	0	0	0	0	0	0	0	0	1	0	0	0	0	0	2	0	0	0	0	3333	4400	0	0	0	0	0	2	2	1	0	0	0	0	0	0	0	0	3335	4406	2	6	0.05997	0.136178
13	F	0	0	0	0	0	0	0	0	3253	4284	0	0	0	0	0	0	0	0	0	3	0	0	0	0	0	0	0	0	0	0	0	1	0	2	2	0	0	0	0	0	0	0	3255	4290	2	6	0.0614439	0.13986
14	F	0	0	3	0	0	0	0	0	3199	4311	0	0	0	0	0	0	0	0	3	4	0	0	0	0	0	0	0	0	0	0	0	2	0	0	0	1	0	0	0	0	0	0	3205	4318	6	7	0.187207	0.162112
15	A	3157	4290	0	0	0	0	0	0	0	0	0	1	0	0	0	0	0	0	0	0	0	0	0	0	0	1	0	0	0	0	1	0	0	0	4	0	0	0	0	0	0	0	3162	4292	5	2	0.158128	0.0465983
16	A	3171	4231	0	0	0	0	0	0	0	0	1	1	0	0	0	0	0	0	0	0	0	0	0	0	0	1	0	0	0	0	1	1	2	3	1	1	0	0	0	0	0	0	3176	4238	5	7	0.157431	0.165172
17	F	0	0	1	2	0	0	0	0	3208	4189	0	0	0	0	0	1	0	0	1	4	0	0	0	1	0	0	0	0	0	0	0	1	0	0	2	0	0	0	0	0	0	0	3212	4198	4	9	0.124533	0.214388
18	C	0	0	3194	4117	0	0	0	0	1	3	1	0	0	0	0	0	0	0	0	0	0	0	0	0	0	0	0	0	0	0	0	1	0	0	0	0	0	1	3	5	2	1	3201	4128	7	11	0.218682	0.266473
19	L	0	0	0	0	0	0	0	0	3	4	0	0	0	0	0	0	0	0	3238	4162	0	0	0	0	3	3	0	0	2	0	0	0	0	0	0	1	0	0	0	0	0	0	3246	4170	8	8	0.246457	0.191847
20	P	0	0	0	0	0	0	0	0	0	0	0	0	0	0	0	0	0	0	1	2	0	0	0	0	3324	4282	0	0	0	1	1	4	0	1	0	0	0	0	0	0	0	0	3326	4290	2	8	0.0601323	0.18648
21	V	1	2	0	0	0	0	0	0	1	1	2	1	0	0	0	0	0	0	0	0	0	0	0	0	0	0	0	0	0	0	0	0	0	0	3333	4316	0	0	0	0	0	0	3337	4320	4	4	0.119868	0.0925926
22	F	0	0	0	0	0	0	0	0	3232	4261	0	0	0	0	1	1	0	0	2	1	0	0	0	0	0	0	0	0	0	0	3	1	0	0	2	0	0	0	0	1	0	0	3240	4265	8	4	0.246914	0.0937866
23	A	3291	4317	0	0	0	1	0	0	0	0	1	2	0	0	0	0	0	0	0	0	0	0	0	0	0	0	0	0	0	0	2	1	2	1	0	0	0	0	0	0	0	0	3296	4322	5	5	0.151699	0.115687
24	H	0	0	0	0	1	1	0	0	0	0	0	0	3323	4318	0	0	0	0	2	4	0	0	1	0	2	0	2	2	6	8	0	0	0	0	0	1	0	0	3	3	0	0	3340	4337	17	19	0.508982	0.438091
25	P	3	2	0	0	0	0	0	0	0	0	0	0	0	0	0	0	0	0	0	4	0	0	0	0	3202	4089	0	1	0	1	1	1	0	1	0	0	0	0	0	0	0	0	3206	4099	4	10	0.124766	0.243962
26	E	0	1	0	0	2	2	3330	4237	0	0	0	0	0	0	0	0	0	0	0	0	0	0	0	0	0	0	0	0	0	0	0	0	0	0	1	0	0	0	0	0	0	0	3333	4240	3	3	0.090009	0.0707547
27	T	2	5	0	0	0	0	0	0	0	0	0	0	0	0	0	0	1	0	0	1	0	2	0	0	2	2	0	0	0	0	0	0	3276	4167	0	0	0	0	0	0	0	0	3281	4177	5	10	0.152393	0.239406
28	L	0	0	0	0	0	0	0	0	0	0	0	0	0	0	0	0	0	0	3303	4211	0	0	0	0	1	1	0	1	0	2	0	0	0	0	0	1	0	0	0	0	0	0	3304	4216	1	5	0.0302663	0.118596
29	V	5	8	0	0	0	0	2	2	0	0	1	0	0	0	0	0	0	0	3	1	1	1	0	0	0	0	0	0	0	0	0	0	0	0	3349	4332	0	0	0	0	0	0	3361	4344	12	12	0.357037	0.276243
30	K	0	0	0	0	0	0	1	4	0	0	0	0	0	0	0	1	3349	4277	0	0	0	0	0	1	0	0	2	1	0	1	0	0	0	2	0	0	0	0	0	0	0	0	3352	4287	3	10	0.0894988	0.233263
31	V	2	1	0	0	0	0	0	2	0	0	1	2	0	0	1	2	0	0	0	1	0	0	0	0	0	0	0	0	0	0	0	0	0	0	3449	4330	0	0	0	0	0	0	3453	4338	4	8	0.115841	0.184417
32	K	0	0	0	0	0	0	2	1	0	0	0	0	0	0	0	0	3321	4145	0	0	0	0	0	1	0	0	1	0	4	0	0	0	2	1	0	0	0	0	0	0	1	0	3331	4148	10	3	0.30021	0.072324
33	D	1	3	0	0	3431	4295	0	1	0	0	0	1	0	0	0	0	0	0	0	0	0	0	1	2	0	0	0	0	0	0	0	0	0	0	2	1	0	0	0	0	0	0	3435	4303	4	8	0.116448	0.185917
34	A	3494	4398	0	0	0	0	0	0	0	0	0	1	0	0	0	0	0	0	0	0	0	0	0	0	0	0	0	0	0	0	1	0	3	0	1	1	0	0	0	0	0	0	3499	4400	5	2	0.142898	0.0454545
35	E	0	0	0	0	0	0	3270	4124	0	0	0	1	0	0	0	0	1	2	0	0	0	0	0	0	0	0	0	0	0	0	0	0	0	0	0	0	0	0	0	0	0	0	3271	4127	1	3	0.0305717	0.072692
36	D	0	2	0	0	3346	4172	2	1	0	0	1	0	1	0	0	0	0	0	0	0	0	0	2	2	0	0	0	0	0	0	0	0	0	0	1	2	0	0	2	1	0	0	3355	4180	9	8	0.268256	0.191388
37	Q	0	0	0	0	0	0	0	0	0	0	0	0	0	2	0	0	0	0	0	0	0	0	0	0	0	1	3296	4142	0	1	0	0	0	0	0	0	0	0	0	0	2	0	3298	4146	2	4	0.0606428	0.0964785
38	L	0	0	0	0	0	0	0	0	1	0	0	0	0	0	0	0	0	0	3452	4371	0	0	0	0	0	0	0	0	0	0	0	2	0	0	1	2	1	1	0	0	0	0	3455	4376	3	5	0.0868307	0.11426
39	G	0	0	0	1	1	2	0	0	0	0	3579	4583	0	0	0	0	0	0	0	0	0	0	0	0	0	0	0	0	0	0	1	1	0	0	2	0	0	0	0	0	0	0	3583	4587	4	4	0.111638	0.087203
40	A	3554	4550	0	0	0	0	0	2	0	0	1	0	0	0	0	0	0	0	0	0	0	0	0	0	0	0	0	0	0	0	0	0	1	1	2	0	0	0	0	0	0	0	3558	4553	4	3	0.112423	0.0658906
41	R	0	0	0	0	0	0	0	0	0	0	0	0	0	0	0	0	0	0	0	0	0	0	0	0	0	1	0	2	3531	4540	0	0	0	0	0	0	0	0	0	0	1	2	3532	4545	1	5	0.0283126	0.110011
42	V	1	4	0	0	0	0	0	0	0	0	0	0	0	0	0	0	0	0	2	0	2	3	0	0	0	0	0	0	0	0	0	0	0	0	3682	4730	0	0	0	0	0	0	3687	4737	5	7	0.135612	0.147773
43	G	0	0	0	0	1	1	0	0	0	0	3714	4796	0	0	0	0	0	0	0	0	0	0	0	0	0	0	0	0	0	1	2	2	0	0	0	1	0	0	0	0	0	0	3717	4801	3	5	0.0807103	0.104145
44	Y	0	0	1	2	0	0	0	0	2	2	0	0	3	0	0	0	0	0	0	0	0	0	0	1	0	0	0	0	0	0	2	2	0	0	0	0	0	0	3460	4519	0	2	3468	4528	8	9	0.230681	0.198763
45	I	0	0	0	0	0	0	0	0	0	1	0	0	0	0	3472	4549	0	0	1	1	0	0	1	3	0	0	0	0	1	0	2	0	2	3	2	0	0	0	0	0	0	0	3481	4557	9	8	0.258546	0.175554
46	E	2	0	0	0	3	2	3444	4515	0	0	0	1	0	0	0	0	1	1	0	0	0	0	0	0	0	0	0	0	0	0	0	1	0	0	0	0	0	0	0	0	1	0	3451	4520	7	5	0.20284	0.110619
47	L	0	0	0	0	0	0	0	0	0	0	0	0	0	0	0	0	0	0	3354	4432	0	0	0	0	1	5	0	0	3	1	0	0	0	0	0	1	0	0	0	0	0	0	3358	4439	4	7	0.119119	0.157693
48	D	0	1	0	0	3461	4605	0	2	0	0	2	0	0	0	0	0	0	0	0	0	0	0	0	2	0	0	0	0	0	0	0	0	0	0	0	1	0	0	1	2	0	0	3464	4613	3	8	0.0866051	0.173423
49	L	0	0	0	0	0	0	0	0	1	2	0	0	0	0	0	0	0	0	3397	4581	0	0	0	0	2	2	0	0	0	0	0	0	0	0	0	1	0	0	0	0	0	0	3400	4586	3	5	0.0882353	0.109027
50	N	0	0	0	0	2	3	0	0	0	0	0	0	1	1	0	0	0	1	0	0	0	0	3787	5003	0	0	0	0	0	0	1	2	1	1	0	0	0	0	0	1	0	0	3792	5012	5	9	0.131857	0.179569
51	S	0	0	0	0	0	0	0	0	0	0	4	1	0	0	0	0	0	0	0	0	0	0	1	1	0	0	0	0	0	2	3735	4944	1	0	0	1	0	0	0	0	0	0	3741	4949	6	5	0.160385	0.101031
52	G	0	1	0	1	0	4	0	0	0	0	3860	5088	0	0	0	0	0	0	0	0	0	0	0	0	0	0	0	0	0	1	0	2	0	0	0	0	0	0	0	0	0	0	3860	5097	0	9	0	0.176574
53	K	0	0	0	0	0	0	1	3	0	0	0	0	0	0	0	0	3705	4794	0	0	0	0	0	1	0	0	0	0	2	2	0	0	0	2	0	0	0	0	0	0	0	1	3708	4803	3	9	0.0809061	0.187383
54	I	0	0	0	0	0	0	0	0	0	3	0	0	0	0	3731	4805	0	0	0	4	0	0	1	1	0	0	0	0	0	0	3	0	2	3	0	2	0	0	0	0	0	0	3737	4818	6	13	0.160557	0.269822
55	L	0	0	0	0	0	0	0	0	0	2	0	0	0	0	1	2	0	0	3782	4946	0	0	0	0	1	3	0	0	0	3	0	0	0	0	0	1	0	0	0	0	0	0	3784	4957	2	11	0.0528541	0.221908
56	E	0	0	0	0	0	0	3880	5012	0	0	3	3	0	0	0	0	1	1	0	0	0	0	0	0	0	0	1	0	0	0	0	0	0	0	0	0	0	0	0	0	0	0	3885	5016	5	4	0.1287	0.0797448
57	S	0	0	1	0	0	0	0	0	0	0	2	1	0	0	0	0	0	0	0	0	0	0	1	1	0	0	0	0	6	5	3985	5030	1	0	0	0	0	0	0	0	0	0	3996	5037	11	7	0.275275	0.138972
58	F	0	0	1	2	0	0	0	0	3909	4994	0	0	0	0	0	0	0	0	6	0	0	0	0	0	0	0	0	0	1	0	3	2	0	0	1	3	0	0	0	0	0	0	3921	5001	12	7	0.306044	0.139972
59	R	0	0	1	3	0	0	0	0	0	0	0	0	1	3	0	0	0	0	0	1	0	0	0	0	0	1	0	0	3856	4930	0	0	0	0	0	0	0	0	0	0	0	0	3858	4938	2	8	0.0518403	0.162009
60	P	0	0	0	0	0	0	0	0	0	0	0	0	1	0	0	0	0	0	2	2	0	0	0	0	4027	5134	0	0	0	0	1	1	1	0	0	0	0	0	0	0	0	0	4032	5137	5	3	0.124008	0.0583998
61	E	2	0	0	0	0	0	3841	4824	0	0	1	0	0	0	0	0	3	1	0	0	0	0	0	0	0	1	2	1	0	0	0	0	0	0	0	0	0	0	0	0	0	0	3849	4827	8	3	0.207846	0.0621504
62	E	1	2	0	0	3	0	3977	5009	0	0	1	3	0	0	0	0	5	2	0	0	0	0	0	0	0	0	0	0	0	0	0	0	0	0	0	0	0	0	0	0	0	0	3987	5016	10	7	0.250815	0.139553
63	R	0	0	1	2	0	0	0	0	0	0	0	0	1	4	0	0	0	0	0	0	0	0	0	0	0	0	5	6	4045	5103	1	1	0	0	0	0	0	0	0	0	0	0	4053	5116	8	13	0.197385	0.254105
64	F	0	0	2	0	0	0	0	0	4087	5136	0	0	0	0	0	0	0	0	1	1	0	0	0	0	0	0	0	0	0	0	1	4	0	0	0	1	0	0	0	0	0	0	4091	5142	4	6	0.0977756	0.116686
65	P	0	0	0	0	0	0	1	0	0	0	0	0	0	0	0	0	0	0	3	1	0	0	0	0	4122	5134	1	1	0	0	4	2	0	0	0	0	0	0	0	0	0	0	4131	5138	9	4	0.217865	0.0778513
66	M	0	0	0	0	0	0	0	0	0	0	0	0	0	0	0	5	0	0	1	1	4207	5132	0	0	0	0	0	0	0	0	0	0	0	1	1	0	0	0	0	0	0	0	4209	5139	2	7	0.0475172	0.136213
67	M	0	0	0	0	0	0	0	0	0	0	0	0	0	0	3	3	0	2	3	3	4291	5258	0	0	0	0	0	0	0	1	0	0	0	0	3	1	0	0	0	0	0	0	4300	5268	9	10	0.209302	0.189825
68	S	0	0	1	1	0	0	0	0	0	0	1	2	0	0	0	1	0	0	0	0	0	0	0	3	0	0	0	0	1	2	4265	5243	0	1	0	0	0	0	0	0	0	0	4268	5253	3	10	0.0702905	0.190367
69	T	2	5	0	0	0	0	0	0	0	0	0	0	0	0	0	3	0	0	0	0	0	0	1	0	2	7	0	0	0	0	2	5	4251	5245	0	0	0	0	0	0	0	0	4258	5265	7	20	0.164396	0.379867
70	F	1	0	1	1	0	0	0	0	4215	5202	0	0	0	0	0	0	0	0	1	2	0	0	0	0	0	0	0	0	0	0	1	1	0	0	1	0	0	0	0	0	0	0	4220	5206	5	4	0.118483	0.0768344
71	K	0	0	0	0	0	0	0	4	0	0	0	0	0	0	0	0	4038	4976	0	0	0	0	1	4	0	0	0	2	0	0	0	0	0	1	0	0	0	0	0	0	0	0	4039	4987	1	11	0.0247586	0.220573
72	V	4	3	0	0	0	0	0	0	0	1	3	3	0	0	2	2	0	0	1	0	0	0	0	0	0	0	0	0	0	0	0	0	0	0	4047	4998	0	0	0	0	0	0	4057	5007	10	9	0.246488	0.179748
73	L	0	0	0	0	0	0	0	0	0	0	0	0	0	0	0	0	0	0	4030	5001	1	0	0	0	3	2	0	0	1	1	0	0	0	0	0	0	0	0	0	0	0	0	4035	5004	5	3	0.123916	0.059952
74	L	0	0	0	0	0	0	0	0	0	0	0	0	0	0	0	0	0	0	4312	5326	0	0	0	0	1	3	0	1	0	1	0	0	0	0	1	0	0	0	0	0	0	0	4314	5331	2	5	0.0463607	0.093791
75	C	0	0	4489	5520	0	0	0	0	0	0	0	1	0	0	0	1	0	0	0	0	0	0	0	0	0	0	0	0	0	0	0	1	0	0	0	0	2	2	2	0	2	3	4495	5528	6	8	0.133482	0.144718
76	G	0	0	0	0	0	1	0	0	0	0	4382	5435	0	0	0	0	0	0	0	0	0	0	0	0	0	0	0	0	0	0	3	0	0	0	0	2	0	0	0	0	0	0	4385	5438	3	3	0.0684151	0.0551673
77	A	4195	5289	0	0	0	0	0	0	0	0	0	2	0	0	0	0	0	0	0	0	0	0	0	0	1	1	0	0	0	0	2	1	3	3	0	2	0	0	0	0	0	0	4201	5298	6	9	0.142823	0.169875
78	V	1	2	0	0	0	0	2	2	0	0	1	1	0	0	2	2	0	0	0	0	0	0	0	0	0	0	0	0	0	0	0	0	0	0	4201	5245	0	0	0	0	0	0	4207	5252	6	7	0.142619	0.133283
79	L	0	0	0	0	0	0	0	0	0	2	0	0	0	0	0	1	0	0	4181	5189	0	0	0	0	0	0	0	0	0	0	0	3	0	0	2	2	0	0	0	0	3	1	4186	5198	5	9	0.119446	0.173144
80	S	1	3	0	1	0	0	0	0	0	1	0	0	0	0	0	0	0	0	0	0	0	0	0	0	3	2	0	0	0	0	4161	5118	0	0	0	0	0	0	0	1	0	0	4165	5126	4	8	0.0960384	0.156067
81	R	0	0	1	0	0	0	0	0	0	0	0	0	7	1	0	0	0	0	2	1	0	0	1	0	0	0	0	0	4231	5212	0	1	0	0	0	0	0	0	0	0	0	0	4242	5215	11	3	0.259312	0.0575264
82	V	2	2	0	0	0	0	0	0	1	3	1	3	0	0	0	4	1	0	0	0	0	0	0	0	0	0	0	0	0	0	0	0	0	0	4157	5176	0	0	0	0	0	0	4162	5188	5	12	0.120135	0.231303
83	D	0	0	0	0	3980	5026	1	1	0	0	7	3	0	0	0	0	0	0	0	0	0	0	1	3	1	0	0	0	0	0	0	0	0	0	1	1	0	0	4	6	0	0	3995	5040	15	14	0.375469	0.277778
84	A	3867	4927	0	0	0	0	0	0	0	0	0	0	0	0	0	0	0	0	0	0	0	0	0	0	0	0	0	0	0	0	1	2	1	1	0	1	0	0	0	0	0	0	3869	4931	2	4	0.0516929	0.0811194
85	G	0	0	0	0	0	0	1	2	0	0	3835	4957	0	0	0	0	0	0	0	0	0	0	0	0	0	0	0	0	4	2	0	0	0	0	2	0	0	2	0	0	0	0	3842	4963	7	6	0.182197	0.120895
86	Q	0	0	0	0	0	0	0	0	0	0	0	0	1	1	0	0	0	2	0	0	0	0	0	0	0	1	3597	4706	2	0	0	0	0	0	0	0	0	0	0	0	1	2	3601	4712	4	6	0.11108	0.127334
87	E	1	3	0	0	0	3	3747	4839	0	0	8	8	0	0	0	0	2	3	0	0	0	0	0	0	0	0	0	0	0	0	0	0	0	0	0	1	0	0	0	0	1	0	3759	4857	12	18	0.319234	0.370599
88	Q	0	0	0	0	0	0	0	0	0	0	0	0	1	1	0	0	1	3	0	0	0	0	0	0	1	1	3730	4851	0	4	0	0	0	0	0	0	0	0	0	0	0	4	3733	4864	3	13	0.0803643	0.26727
89	L	0	0	0	0	0	0	0	0	2	2	0	0	1	0	0	1	0	0	3644	4741	0	0	0	0	3	4	1	0	3	5	0	0	0	0	0	1	0	0	0	0	0	0	3654	4754	10	13	0.273673	0.273454
90	G	0	0	0	0	2	1	0	0	0	0	3571	4737	0	0	0	0	0	0	0	0	0	0	0	0	0	0	0	0	0	0	0	5	0	0	0	1	0	0	0	0	0	0	3573	4744	2	7	0.0559754	0.147555
91	R	0	0	1	1	0	0	0	0	0	0	0	1	0	1	0	0	0	0	1	0	0	0	0	0	1	0	0	0	3317	4569	0	0	0	0	0	0	0	0	0	0	0	0	3320	4572	3	3	0.0903614	0.0656168
92	R	0	0	1	2	0	0	0	0	0	0	0	0	0	3	0	0	0	0	1	1	0	0	0	0	1	1	0	0	3515	4753	0	0	0	0	0	0	0	0	0	0	0	0	3518	4760	3	7	0.0852757	0.147059
93	I	0	0	0	0	0	0	0	0	0	0	0	0	0	0	3798	5000	0	1	0	0	4	1	0	0	0	0	0	0	0	1	0	0	1	2	0	1	0	0	0	0	0	0	3803	5006	5	6	0.131475	0.119856
94	H	0	0	0	0	0	0	0	0	0	0	0	0	3736	4924	0	0	0	0	2	3	0	0	1	1	42	35	0	0	1	4	0	0	0	0	0	0	0	0	2	2	0	0	3784	4969	48	45	1.2685	0.905615
95	Y	0	0	1	1	2	0	0	0	0	0	0	0	2	1	0	0	0	0	0	0	0	0	0	2	0	0	0	0	0	0	0	1	0	0	0	0	0	0	3748	4935	0	3	3753	4943	5	8	0.133227	0.161845
96	S	0	0	0	0	0	0	0	0	3	3	0	0	0	0	0	0	0	0	0	0	0	0	0	0	0	3	0	0	0	0	3756	4984	0	0	0	0	0	0	0	0	0	0	3759	4990	3	6	0.0798085	0.12024
97	Q	0	0	0	0	0	0	0	0	0	0	0	0	1	0	0	0	0	0	0	0	0	0	0	0	0	0	3826	5077	2	1	0	0	0	0	0	0	0	0	0	0	1	2	3830	5080	4	3	0.104439	0.0590551
98	N	0	0	0	0	0	0	0	0	0	0	0	0	1	1	1	0	1	1	0	0	0	0	4056	5312	0	0	0	0	0	0	0	2	1	1	0	0	0	0	0	1	0	0	4060	5318	4	6	0.0985222	0.112824
99	D	2	0	0	0	4167	5393	0	0	0	0	3	5	0	1	0	0	0	0	0	0	0	0	0	0	0	0	0	0	0	0	0	0	0	0	1	1	0	0	0	0	0	0	4173	5400	6	7	0.143781	0.12963
100	L	0	0	0	0	0	0	0	0	0	0	0	0	0	0	0	0	0	0	4189	5406	0	1	0	0	0	0	0	0	0	0	0	1	0	0	1	1	1	1	0	0	0	0	4191	5410	2	4	0.0477213	0.0739372
101	V	4	5	0	0	0	3	0	0	1	0	0	1	0	0	4	4	0	0	0	0	0	0	0	0	0	0	0	0	0	0	0	0	0	0	4381	5665	0	0	0	0	0	0	4390	5678	9	13	0.205011	0.228954
102	E	0	1	0	0	0	0	4372	5683	0	0	3	2	0	0	0	0	0	0	0	0	0	0	0	0	0	0	0	0	0	0	0	0	0	0	0	0	0	0	0	0	2	0	4377	5686	5	3	0.114233	0.0527612
103	Y	0	0	0	5	0	0	0	0	1	1	0	0	6	3	0	0	0	0	0	0	0	0	1	0	0	0	0	0	0	0	2	2	0	0	0	0	0	0	4331	5653	0	0	4341	5664	10	11	0.230362	0.194209
104	S	0	1	0	0	0	0	0	0	0	0	0	0	0	0	0	0	0	0	1	2	0	0	0	0	4	5	0	0	0	0	4355	5695	1	0	0	0	0	0	0	0	2	0	4363	5703	8	8	0.18336	0.140277
105	P	1	0	0	0	0	0	0	0	0	0	0	0	0	0	0	0	0	0	1	2	0	0	0	0	4596	5925	0	0	0	0	0	2	0	2	0	0	0	0	0	0	0	0	4598	5931	2	6	0.0434972	0.101163
106	V	3	3	0	0	0	1	0	1	1	1	0	4	0	0	1	3	0	0	0	0	0	0	0	0	0	0	0	0	0	0	0	0	0	0	4762	6083	0	0	0	0	0	0	4767	6096	5	13	0.104888	0.213255
107	T	1	4	0	0	0	0	0	0	0	0	0	0	0	0	4	2	0	1	0	0	0	0	0	0	0	1	0	0	0	0	1	0	4596	5790	0	0	0	0	0	0	0	0	4602	5798	6	8	0.130378	0.137979
108	E	1	2	0	0	0	1	4754	6004	0	0	1	1	0	0	0	0	4	1	0	0	0	0	0	0	0	0	0	0	0	0	0	0	0	0	0	1	0	0	0	0	0	0	4760	6010	6	6	0.12605	0.0998336
109	K	0	0	0	0	0	0	1	2	0	0	0	0	0	0	0	0	4595	5848	0	0	1	0	1	1	0	0	0	0	4	3	0	0	1	1	0	0	0	0	0	0	0	0	4603	5855	8	7	0.1738	0.119556
110	H	0	0	0	0	0	0	0	0	0	0	0	0	4594	5856	0	0	0	0	0	0	0	0	0	1	2	1	2	0	0	4	0	0	0	0	0	0	0	0	0	4	0	0	4598	5866	4	10	0.0869943	0.170474
111	L	0	0	0	0	0	0	0	0	2	2	0	0	0	1	3	0	0	0	4455	5718	0	0	0	0	1	2	0	0	1	1	0	0	0	0	0	2	0	0	0	0	0	0	4462	5726	7	8	0.15688	0.139714
112	T	1	7	0	0	0	0	0	0	0	0	0	0	0	0	0	0	0	0	0	0	2	0	0	0	0	1	0	0	0	0	0	0	4493	5813	0	0	0	0	0	0	0	0	4496	5821	3	8	0.066726	0.137433
113	D	1	4	0	0	4612	5935	3	2	0	0	2	3	0	0	0	0	0	0	0	0	0	0	3	2	0	0	0	0	0	0	0	0	0	0	0	0	0	0	0	1	0	0	4621	5947	9	12	0.194763	0.201782
114	G	0	0	1	0	2	2	0	0	0	0	4604	5988	0	0	0	0	0	0	0	1	0	0	0	0	0	0	0	0	0	0	1	2	0	0	2	0	0	0	0	0	0	0	4610	5993	6	5	0.130152	0.0834307
115	M	0	0	0	0	0	0	0	0	0	0	0	0	0	0	1	3	1	0	1	0	4657	6125	0	0	0	0	0	0	1	4	0	0	1	2	4	2	0	0	0	0	0	0	4666	6136	9	11	0.192885	0.17927
116	T	0	7	0	0	0	0	1	0	0	0	0	0	0	0	0	2	3	1	0	0	0	0	0	0	1	3	0	0	0	2	0	1	4549	6048	0	0	0	0	0	0	0	0	4554	6064	5	16	0.109794	0.263852
117	V	1	3	0	0	0	0	2	2	0	0	0	2	0	0	3	3	0	0	0	0	0	0	0	0	0	0	0	0	0	0	0	0	0	0	4540	6043	0	0	0	0	0	0	4546	6053	6	10	0.131984	0.165207
118	R	0	0	0	0	0	0	0	0	0	0	3	0	0	0	0	0	4	1	0	0	0	0	0	0	0	0	0	0	4410	5841	1	1	0	1	0	0	0	0	0	0	1	0	4419	5844	9	3	0.203666	0.0513347
119	E	1	0	0	0	2	2	4508	5984	0	0	1	1	0	0	0	0	1	3	0	0	0	0	0	1	0	0	1	0	0	0	0	0	0	0	0	1	0	0	0	0	1	0	4515	5992	7	8	0.155039	0.133511
120	L	0	0	1	0	0	0	0	0	2	3	0	2	0	0	0	0	0	0	4499	5902	0	0	0	0	0	0	0	0	0	0	1	1	0	0	0	2	0	0	0	0	2	0	4505	5910	6	8	0.133185	0.135364
121	C	0	0	4454	5901	0	0	0	0	0	1	1	2	0	0	0	0	0	0	0	0	0	0	0	0	0	0	0	0	0	1	0	1	0	0	0	0	1	0	2	3	2	1	4460	5910	6	9	0.134529	0.152284
122	S	0	0	0	1	0	0	0	0	0	0	1	3	0	0	1	0	0	0	0	0	0	0	2	3	0	0	0	0	6	7	4479	5939	0	0	0	0	0	0	0	0	0	0	4489	5953	10	14	0.222767	0.235176
123	A	4509	6022	0	0	0	1	0	0	0	0	0	0	0	0	0	0	0	0	0	0	0	0	0	0	2	0	0	0	0	0	0	0	2	6	3	1	0	0	0	0	0	0	4516	6030	7	8	0.155004	0.13267
124	A	4620	6159	0	0	1	0	0	0	0	0	1	0	0	0	0	0	0	0	0	0	0	0	0	0	0	0	0	0	0	0	0	0	2	0	1	2	0	0	0	0	0	0	4625	6161	5	2	0.108108	0.0324623
125	I	0	0	0	0	0	0	0	0	0	0	0	0	0	0	4718	6223	0	1	0	1	1	0	0	0	0	0	0	0	0	3	0	0	1	1	1	3	0	0	0	0	0	0	4721	6232	3	9	0.0635459	0.144416
126	T	3	5	0	0	0	0	0	0	0	0	0	0	0	0	1	3	0	0	0	0	0	0	0	1	1	3	0	0	0	0	1	3	4917	6374	0	0	0	0	0	0	0	0	4923	6389	6	15	0.121877	0.234779
127	M	0	0	0	0	0	0	0	0	0	0	0	0	0	0	2	1	0	2	2	1	5034	6455	0	0	0	0	0	0	1	2	0	0	3	1	1	2	0	0	0	0	0	0	5043	6464	9	9	0.178465	0.139233
128	S	0	0	3	2	0	0	0	0	0	0	1	5	0	0	0	1	0	0	0	0	0	0	1	1	0	0	0	0	4	8	4935	6341	1	1	0	0	0	0	0	0	0	0	4945	6359	10	18	0.202224	0.283063
129	D	0	0	0	0	4956	6404	3	3	0	0	6	0	1	0	0	0	0	0	0	0	0	0	3	2	0	0	0	0	0	0	0	0	0	0	1	0	0	0	1	0	0	0	4971	6409	15	5	0.30175	0.0780153
130	N	0	0	0	0	2	3	0	1	0	0	0	0	0	1	1	0	1	3	0	0	0	0	5077	6489	0	0	0	0	0	1	4	3	2	0	0	0	0	0	0	0	0	0	5087	6501	10	12	0.19658	0.184587
131	T	1	6	0	0	0	0	0	0	0	0	0	0	0	0	3	2	0	1	0	0	0	0	0	0	1	6	0	0	0	0	1	0	5116	6558	0	0	0	0	0	0	0	0	5122	6573	6	15	0.117142	0.228206
132	A	4922	6283	0	0	0	0	0	2	0	0	1	2	0	0	0	0	0	0	0	0	0	0	0	0	0	0	0	0	0	0	1	1	2	3	3	3	0	0	0	0	0	0	4929	6294	7	11	0.142017	0.17477
133	A	4923	6246	0	0	2	1	0	0	0	0	0	0	0	0	0	0	0	0	0	0	0	0	0	0	0	0	0	0	0	1	1	0	4	7	3	1	0	0	0	0	0	0	4933	6256	10	10	0.202716	0.159847
134	N	0	0	0	0	2	2	0	0	0	0	0	0	1	3	0	0	0	2	0	0	0	0	4967	6261	0	0	0	0	0	0	1	3	3	1	0	0	0	0	0	1	0	0	4974	6273	7	12	0.140732	0.191296
135	L	0	1	0	0	0	0	0	0	5	9	0	0	0	0	0	1	0	0	4869	6060	0	0	0	0	0	0	0	0	0	0	2	4	0	0	0	2	0	0	0	0	0	4	4876	6081	7	21	0.14356	0.345338
136	L	0	0	0	0	0	0	0	0	0	1	0	0	0	0	0	0	0	0	4911	6203	0	0	0	0	3	4	0	1	0	1	0	0	0	0	0	1	0	0	0	0	0	0	4914	6211	3	8	0.0610501	0.128804
137	L	0	0	0	0	0	0	0	0	0	0	0	0	0	0	0	0	0	0	4766	6048	1	0	0	0	1	1	1	0	0	1	0	0	0	0	0	0	0	0	0	0	0	0	4769	6050	3	2	0.0629063	0.0330579
138	T	3	2	0	0	0	0	0	0	0	0	0	0	0	0	0	3	0	5	0	0	0	0	0	0	2	3	0	0	1	1	1	1	5012	6191	0	0	0	0	0	0	0	0	5019	6206	7	15	0.13947	0.241702
139	T	1	1	0	0	0	0	0	0	0	0	0	0	0	0	0	0	1	0	0	0	0	6	0	0	0	3	0	0	0	0	0	1	4248	5211	0	0	0	0	0	0	0	0	4250	5222	2	11	0.0470588	0.210647
140	I	0	0	0	0	0	0	0	0	0	1	0	0	0	0	4204	5179	0	0	0	3	0	0	0	1	0	0	0	0	0	1	0	3	3	3	0	1	0	0	0	0	0	0	4207	5192	3	13	0.0713097	0.250385
141	G	0	1	0	0	0	0	0	1	0	0	4254	5273	0	0	0	0	0	0	0	0	0	0	0	0	0	0	0	0	4	3	0	0	0	0	2	1	0	0	0	0	1	0	4261	5279	7	6	0.164281	0.113658
142	G	0	0	0	0	0	0	1	2	0	0	4591	5694	0	0	0	0	0	0	0	0	0	0	0	0	0	0	0	0	7	4	0	0	0	0	0	1	0	0	0	0	0	0	4599	5701	8	7	0.173951	0.122785
143	P	0	0	0	0	0	0	0	0	0	0	0	0	0	0	0	0	0	0	1	2	0	0	0	0	4616	5776	0	1	0	0	4	1	0	1	0	0	0	0	0	0	0	0	4621	5781	5	5	0.108202	0.0864902
144	K	0	0	0	0	0	0	0	0	0	0	0	0	0	0	0	0	4830	6060	0	0	0	1	0	0	0	0	2	1	0	1	0	0	2	0	0	0	0	0	0	0	1	1	4835	6064	5	4	0.103413	0.0659631
145	E	1	1	0	0	1	1	4574	5828	0	0	5	2	0	0	0	0	1	2	0	0	0	0	0	0	0	1	0	0	0	0	0	0	0	0	0	0	0	0	0	0	1	2	4583	5837	9	9	0.196378	0.154189
146	L	0	0	0	0	0	0	0	0	0	0	0	0	0	0	2	1	0	0	4571	5826	0	0	0	0	4	2	0	0	0	0	0	0	0	0	0	0	0	0	0	0	0	0	4577	5829	6	3	0.13109	0.0514668
147	T	3	4	0	0	0	0	0	0	0	0	0	0	0	0	1	3	1	0	0	0	0	0	0	0	2	2	0	0	0	1	0	3	4880	6122	0	0	0	0	0	1	0	0	4887	6136	7	14	0.143237	0.228162
148	A	4757	5924	0	0	0	1	0	0	0	0	1	0	0	0	0	0	0	0	0	0	0	0	0	0	0	0	0	0	0	0	0	0	4	4	4	3	0	0	0	0	0	0	4766	5932	9	8	0.188838	0.134862
149	F	0	0	0	1	0	0	0	0	4790	5980	0	1	0	0	0	0	0	0	0	0	0	0	0	0	0	0	0	0	0	0	0	1	0	0	1	2	0	0	0	0	0	0	4791	5985	1	5	0.0208725	0.0835422
150	L	0	0	0	0	0	0	0	0	0	1	0	0	0	0	0	0	0	0	4698	5934	0	0	0	0	0	0	0	0	0	0	0	2	0	0	1	2	1	2	0	0	0	0	4700	5941	2	7	0.0425532	0.117825
151	H	0	0	0	0	1	0	1	0	0	0	0	0	4748	6016	0	0	0	0	1	0	0	0	1	2	5	0	1	2	3	8	0	0	0	0	0	0	0	0	2	1	0	0	4763	6029	15	13	0.314928	0.215624
152	N	0	0	0	0	1	3	0	0	0	0	0	0	0	1	1	1	3	2	0	0	0	0	4692	5970	0	0	0	0	0	0	4	4	2	2	0	0	0	0	0	0	0	0	4703	5983	11	13	0.233893	0.217282
153	M	0	0	0	0	0	0	0	0	0	0	0	0	0	0	0	1	0	0	4	5	4755	6099	0	0	0	0	0	0	3	4	0	0	0	1	2	6	0	0	0	0	0	0	4764	6116	9	17	0.188917	0.277959
154	G	0	0	0	0	0	0	6	1	0	0	4613	5979	0	0	0	0	0	0	0	0	0	0	0	0	0	0	0	0	1	5	0	0	0	0	0	0	0	0	0	0	0	0	4620	5985	7	6	0.151515	0.100251
155	D	1	1	0	0	4490	5870	3	4	0	0	1	3	0	0	0	0	0	0	0	0	0	0	2	2	0	0	0	0	0	0	0	0	0	0	0	1	0	0	1	1	0	0	4498	5882	8	12	0.177857	0.204012
156	H	0	0	0	0	0	1	0	0	0	0	0	0	4425	5849	0	0	0	0	1	1	0	0	0	1	0	2	2	4	0	6	0	0	0	0	0	0	0	0	0	1	0	0	4428	5865	3	16	0.0677507	0.272805
157	V	3	4	0	0	0	0	0	1	0	0	0	2	0	0	2	4	0	0	0	2	0	0	0	0	0	0	0	0	0	0	0	0	0	0	4390	5784	0	0	0	0	0	0	4395	5797	5	13	0.113766	0.224254
158	T	2	1	0	0	0	0	0	0	0	0	0	0	0	0	0	0	0	0	0	0	0	0	0	0	0	1	0	0	0	0	0	1	4438	5871	0	0	0	0	0	1	0	0	4440	5875	2	4	0.045045	0.0680851
159	R	0	0	0	2	0	0	0	0	0	0	0	1	7	4	0	0	0	0	1	1	0	0	0	0	0	0	0	0	4324	5808	0	0	0	0	0	0	0	0	0	0	0	0	4332	5816	8	8	0.184672	0.137552
160	L	0	0	0	0	0	0	0	0	1	1	0	0	0	0	0	0	0	0	4227	5519	0	0	0	0	1	2	0	0	1	0	0	0	0	0	0	1	0	0	0	0	0	0	4230	5523	3	4	0.070922	0.0724244
161	D	0	1	0	0	4202	5529	2	2	1	0	2	4	0	0	0	0	0	0	0	0	0	0	1	1	0	0	0	0	0	0	0	0	0	0	0	1	0	0	0	2	0	0	4208	5540	6	11	0.142586	0.198556
162	R	0	0	1	1	0	0	0	0	0	0	0	0	0	3	0	0	0	0	0	0	0	0	0	0	0	0	0	0	4180	5532	0	1	0	0	0	0	0	0	0	0	0	0	4181	5537	1	5	0.0239177	0.0903016
163	W	0	0	0	1	0	0	0	0	0	0	0	0	0	0	0	0	0	0	2	0	0	0	0	0	0	0	0	0	2	1	0	0	0	0	0	0	4237	5653	0	0	6	5	4247	5660	10	7	0.23546	0.123675
164	E	0	3	0	0	3	2	4241	5722	0	0	5	2	0	0	0	0	1	3	0	0	0	0	0	0	0	0	0	0	0	0	0	0	0	0	1	0	0	0	0	0	0	1	4251	5733	10	11	0.235239	0.191872
165	P	1	0	0	0	0	0	0	0	0	0	0	0	0	0	0	0	0	0	0	2	0	0	0	0	4222	5675	0	0	0	0	1	1	0	2	0	0	0	0	0	0	0	0	4224	5680	2	5	0.0473485	0.0880282
166	E	1	2	0	0	0	0	4230	5581	0	0	3	10	0	0	0	0	1	3	0	0	0	0	0	0	0	0	0	0	0	0	0	0	0	0	1	1	0	0	0	0	1	0	4237	5597	7	16	0.165211	0.285867
167	L	0	0	0	0	0	0	0	0	0	0	0	0	0	0	0	0	0	0	4239	5600	0	1	0	0	3	1	0	0	1	3	0	0	0	0	1	1	0	0	0	0	0	0	4244	5606	5	6	0.117813	0.107028
168	N	0	0	0	0	1	1	1	0	0	0	0	0	2	1	0	1	1	4	0	0	0	0	4535	5941	0	0	0	0	0	0	0	0	0	1	0	0	0	0	0	0	0	0	4540	5949	5	8	0.110132	0.134476
169	E	1	2	0	0	1	2	4338	5720	0	0	2	4	0	0	0	0	2	2	0	0	0	0	0	0	0	0	0	0	0	0	0	0	0	0	0	1	0	0	0	0	0	0	4344	5731	6	11	0.138122	0.191939
170	A	4375	5805	0	0	0	1	0	0	0	0	0	0	0	0	0	0	0	0	0	0	0	0	0	0	0	0	0	0	0	0	0	0	2	1	1	2	0	0	0	0	0	0	4378	5809	3	4	0.0685244	0.0688587
171	I	0	0	0	0	0	0	0	0	0	0	0	0	0	0	4421	5894	0	2	0	3	7	4	0	0	0	0	0	0	3	2	0	0	1	3	2	3	0	0	0	0	0	0	4434	5911	13	17	0.293189	0.287599
172	P	0	1	0	0	0	0	0	0	0	0	0	0	0	0	0	0	0	0	0	0	0	0	0	0	4379	5814	0	0	0	0	1	2	0	2	0	0	0	0	0	0	0	1	4380	5820	1	6	0.0228311	0.103093
173	N	0	0	0	0	0	1	0	0	0	0	0	0	1	0	0	0	1	1	0	0	0	0	4443	5813	0	0	0	0	0	0	3	2	0	1	0	0	0	0	0	0	0	0	4448	5818	5	5	0.11241	0.0859402
174	D	0	5	0	0	4297	5643	0	1	0	0	5	2	0	1	0	0	0	0	0	0	0	0	1	3	0	0	0	0	0	0	0	0	0	0	1	1	0	0	1	0	0	0	4305	5656	8	13	0.18583	0.229844
175	E	3	4	0	0	0	1	4259	5634	0	0	11	6	0	0	0	0	3	1	0	0	0	0	0	0	0	0	0	0	1	0	0	0	0	0	0	1	0	0	0	1	0	1	4277	5649	18	15	0.420856	0.265534
176	R	0	0	2	3	0	0	0	0	0	0	0	0	1	2	0	0	0	0	0	0	0	0	0	0	0	0	0	0	4311	5638	0	0	0	0	0	0	0	0	0	0	0	0	4314	5643	3	5	0.069541	0.0886054
177	D	2	3	0	0	4290	5673	0	1	0	0	2	1	0	0	0	0	0	0	0	0	0	0	2	3	0	0	0	0	0	0	0	0	0	0	0	0	0	0	0	2	0	0	4296	5683	6	10	0.139665	0.175963
178	T	6	4	0	0	0	0	0	0	0	0	0	0	0	0	2	3	0	0	0	0	0	0	0	0	4	4	0	0	0	0	0	0	4369	5766	0	0	0	0	0	0	0	0	4381	5777	12	11	0.27391	0.19041
179	T	0	3	0	0	0	0	0	0	0	0	0	0	0	0	0	0	0	0	0	0	5	3	0	0	5	3	0	0	0	1	0	0	4226	5543	0	0	0	0	0	0	0	0	4236	5553	10	10	0.236072	0.180083
180	M	0	0	0	0	0	0	0	0	0	0	0	0	0	0	3	2	4	0	6	6	4260	5604	1	0	0	0	0	0	1	0	0	0	3	2	0	0	0	0	0	0	0	0	4278	5614	18	10	0.420757	0.178126
181	P	0	0	0	0	0	0	0	0	0	0	0	0	0	0	0	0	0	0	1	2	0	0	0	0	4289	5648	0	0	0	0	2	1	1	1	0	0	0	0	0	0	0	0	4293	5652	4	4	0.0931749	0.0707714
182	V	1	1	0	0	0	0	2	2	0	0	1	1	0	0	5	1	0	0	3	1	0	0	0	0	0	0	0	0	0	0	0	0	0	0	4239	5555	0	0	0	0	0	0	4251	5561	12	6	0.282287	0.107894
183	A	4319	5609	0	0	0	0	1	0	0	0	4	4	0	0	0	0	0	0	0	0	0	0	0	0	0	0	0	0	0	0	0	0	1	2	0	0	0	0	0	0	0	0	4325	5615	6	6	0.138728	0.106857
184	M	1	0	0	0	0	0	0	0	0	0	0	0	0	0	5	7	0	0	0	1	4423	5689	0	0	0	0	0	0	2	1	0	0	0	2	1	0	0	0	0	0	0	0	4432	5700	9	11	0.203069	0.192982
185	A	4312	5618	0	0	0	0	0	1	0	0	0	0	0	0	0	0	0	0	0	0	0	0	0	0	1	0	0	0	0	0	2	0	0	2	2	0	0	0	0	0	0	0	4317	5621	5	3	0.115821	0.0533713
186	T	1	0	0	0	0	0	0	0	0	0	0	0	0	0	1	1	0	2	0	0	0	0	0	0	0	2	0	0	0	0	0	0	4481	5795	0	0	0	0	0	0	0	0	4483	5800	2	5	0.044613	0.0862069
187	T	2	2	0	0	0	0	0	0	0	0	0	0	0	0	0	0	1	1	0	0	0	2	0	0	1	1	0	0	1	0	0	0	4358	5655	0	0	0	0	0	0	0	0	4363	5661	5	6	0.1146	0.105988
188	L	0	0	0	0	0	0	0	0	0	2	0	0	0	0	0	0	0	0	4301	5618	0	1	0	0	0	0	0	0	0	0	1	0	0	0	1	2	0	0	0	0	0	0	4303	5623	2	5	0.0464792	0.0889205
189	R	0	0	0	4	0	0	0	0	0	0	0	1	1	7	0	0	0	0	0	0	0	0	0	0	1	2	0	0	4218	5534	1	1	0	0	0	0	0	0	0	0	0	0	4221	5549	3	15	0.0710732	0.270319
190	K	0	0	0	0	0	0	0	3	0	0	0	0	1	0	0	0	4979	6922	0	0	0	0	2	3	0	0	0	1	2	0	0	0	0	1	0	0	0	0	0	0	0	1	4984	6931	5	9	0.100321	0.129851
191	L	0	0	0	0	0	0	0	0	0	0	0	0	0	0	0	0	0	0	4955	6835	0	0	0	0	0	3	2	0	3	0	0	0	0	0	0	0	0	0	0	0	0	0	4960	6838	5	3	0.100806	0.0438725
192	L	0	0	0	0	0	0	0	0	0	0	0	0	0	0	0	2	0	0	4553	5758	0	0	0	0	1	0	0	0	0	0	1	2	0	0	1	0	0	0	0	0	2	0	4558	5762	5	4	0.109697	0.0694203
193	T	0	1	0	0	0	0	0	0	0	0	0	0	0	0	2	2	0	0	0	0	0	0	1	1	1	1	0	0	0	0	0	1	4540	5718	0	0	0	0	0	0	0	0	4544	5724	4	6	0.0880282	0.104822
194	G	0	0	0	1	1	2	0	0	0	0	4536	5691	0	0	0	0	0	0	0	0	0	0	0	0	0	0	0	0	0	0	1	1	0	0	0	1	0	0	0	0	0	0	4538	5696	2	5	0.0440723	0.0877809
195	E	1	3	0	0	2	3	4454	5568	0	0	0	1	0	0	0	0	1	1	0	0	0	0	0	0	0	0	0	2	0	0	0	0	0	0	2	1	0	0	0	0	1	1	4461	5580	7	12	0.156915	0.215054
196	L	0	0	0	0	0	0	0	0	0	0	0	0	0	0	0	2	0	0	4404	5453	0	1	0	0	1	1	1	1	0	0	0	0	0	0	0	1	0	0	0	0	0	0	4406	5459	2	6	0.0453926	0.10991
197	L	0	0	0	0	0	0	0	0	2	1	0	0	1	0	0	2	0	0	4800	5826	0	0	0	0	3	1	0	0	2	0	0	0	0	0	0	0	0	0	0	0	0	0	4808	5830	8	4	0.166389	0.0686106
198	T	4	3	0	0	0	0	0	0	0	0	0	0	0	0	0	2	0	0	0	0	0	0	2	0	1	1	0	0	0	0	3	1	4798	5814	0	0	0	0	0	0	0	0	4808	5821	10	7	0.207987	0.120254
199	L	0	0	0	0	0	0	0	0	1	0	0	0	0	0	1	0	0	0	4559	5524	0	0	0	0	2	1	1	1	1	0	0	0	0	0	0	0	0	0	0	0	0	0	4565	5526	6	2	0.131435	0.0361925
200	A	4549	5573	0	0	1	1	0	0	0	0	0	0	0	0	0	0	0	0	0	0	0	0	0	0	0	0	0	0	0	0	0	0	2	1	2	0	0	0	0	0	0	0	4554	5575	5	2	0.109794	0.0358744
201	S	1	0	0	0	0	0	0	0	1	1	0	0	0	0	0	0	0	0	0	0	0	0	0	0	2	2	0	0	0	0	4627	5628	3	0	0	0	0	0	0	0	0	0	4634	5631	7	3	0.151057	0.0532765
202	R	0	0	0	0	0	0	0	0	0	0	0	0	0	0	0	0	0	0	0	0	0	0	0	0	0	0	0	2	4635	5579	0	0	0	0	0	0	0	1	0	0	0	0	4635	5582	0	3	0	0.0537442
203	Q	0	0	0	0	0	0	0	1	0	0	0	0	3	2	0	0	1	1	0	0	0	0	0	0	2	3	4837	5714	0	3	0	0	0	0	0	0	0	0	0	1	1	4	4844	5729	7	15	0.144509	0.261826
204	Q	0	0	0	0	0	0	1	1	0	0	0	0	0	4	0	0	3	3	0	0	0	0	0	0	1	2	4917	5811	2	0	0	0	0	0	0	0	0	0	0	0	0	0	4924	5821	7	10	0.142161	0.171792
205	L	0	0	0	0	0	0	0	1	4	0	0	0	0	0	0	4	0	0	4957	5840	0	0	0	0	0	0	0	0	0	0	2	3	0	0	2	1	0	0	0	0	0	0	4965	5849	8	9	0.161128	0.153872
206	I	0	0	0	0	0	0	0	0	0	0	0	0	0	0	4611	5483	2	6	0	2	1	3	0	0	0	0	0	0	4	2	0	0	2	4	0	1	0	0	0	0	0	0	4620	5501	9	18	0.194805	0.327213
207	D	3	2	0	0	4689	5593	1	4	0	0	0	2	0	0	0	0	0	0	0	0	0	0	3	1	0	0	0	0	0	0	0	0	0	0	1	0	0	0	0	0	0	0	4697	5602	8	9	0.170321	0.160657
208	W	0	0	1	0	0	0	0	0	0	0	1	1	0	0	0	0	0	0	2	0	0	0	0	0	0	0	0	0	2	1	0	0	0	0	0	0	4479	5455	0	0	4	4	4489	5461	10	6	0.222767	0.10987
209	M	0	0	0	0	0	0	0	0	0	0	0	0	0	0	5	3	2	1	7	6	4846	5865	0	0	0	0	0	0	0	1	0	0	1	1	2	0	0	0	0	0	0	0	4863	5877	17	12	0.349578	0.204186
210	E	2	3	0	0	0	1	4762	5823	0	0	2	7	0	0	0	0	0	2	0	0	0	0	0	0	0	0	0	1	0	0	0	0	0	0	2	1	0	0	0	0	0	0	4768	5838	6	15	0.125839	0.256937
211	A	4685	5784	0	0	0	0	0	4	0	0	0	2	0	0	0	0	0	0	0	0	0	0	0	0	0	1	0	0	0	0	1	0	0	0	4	5	0	0	0	0	0	0	4690	5796	5	12	0.10661	0.207039
212	D	3	5	0	0	4685	5776	3	10	0	0	4	0	0	0	0	0	0	0	0	0	0	0	0	0	0	0	0	0	0	0	0	0	0	0	2	4	0	0	0	0	0	0	4697	5795	12	19	0.255482	0.327869
213	K	0	0	0	0	0	0	0	2	0	0	0	0	0	0	0	0	4489	5573	0	0	0	0	1	1	0	0	2	1	0	1	0	0	1	0	0	0	0	0	0	0	0	0	4493	5578	4	5	0.0890274	0.0896379
214	V	3	7	0	0	1	3	0	0	0	0	1	8	0	0	6	2	0	0	1	0	0	0	0	0	0	0	0	0	0	0	0	0	0	0	4518	5601	0	0	0	0	0	0	4530	5621	12	20	0.264901	0.355809
215	A	4299	5447	0	0	0	0	0	2	0	0	2	3	0	0	0	0	0	0	0	0	0	0	0	0	0	2	0	0	0	0	3	4	1	4	1	2	0	0	0	0	0	0	4306	5464	7	17	0.162564	0.311127
216	G	0	0	0	0	0	0	4	2	0	0	4384	5518	0	0	0	0	0	0	0	0	0	0	0	0	0	0	0	0	1	2	0	0	0	0	1	1	0	0	0	0	2	0	4392	5523	8	5	0.182149	0.0905305
217	P	0	0	0	0	0	0	0	0	0	0	0	0	0	0	0	0	0	0	2	5	0	0	0	0	4372	5463	0	0	0	0	2	2	2	3	0	0	0	0	0	0	0	0	4378	5473	6	10	0.137049	0.182715
218	L	0	0	0	0	0	0	0	0	1	2	0	0	0	0	2	4	0	0	4405	5464	0	0	0	0	3	2	0	0	0	1	0	0	0	0	0	0	0	0	0	0	0	0	4411	5473	6	9	0.136024	0.164444
219	L	0	0	0	0	0	0	0	0	0	0	0	0	0	0	0	0	0	0	4189	5267	0	0	0	0	4	6	0	1	2	0	0	0	0	0	0	0	0	0	0	0	0	0	4195	5274	6	7	0.143027	0.132727
220	R	0	0	0	2	0	0	0	0	0	0	0	2	1	2	0	0	0	0	0	1	0	0	0	0	3	2	0	0	4111	5268	1	1	0	0	0	0	0	0	0	0	0	0	4116	5278	5	10	0.121477	0.189466
221	S	2	2	0	0	0	0	0	0	0	0	0	0	0	0	0	0	0	0	2	3	0	0	0	0	26	45	0	0	0	0	3953	5127	1	0	0	0	0	2	0	0	0	0	3984	5179	31	52	0.778112	1.00405
222	A	4115	5329	0	0	0	0	0	0	0	0	0	0	0	0	0	0	0	0	0	0	0	0	0	0	2	0	0	0	0	0	0	0	3	3	1	0	0	0	0	0	0	0	4121	5332	6	3	0.145596	0.0562641
223	L	0	0	0	0	0	0	0	0	0	2	0	0	0	0	0	2	0	0	4167	5343	0	0	0	0	0	2	0	0	3	0	0	0	0	0	0	0	0	0	0	0	0	0	4170	5349	3	6	0.0719424	0.11217
224	P	0	1	0	0	0	0	0	0	0	0	0	0	0	0	0	0	0	0	1	3	0	0	0	0	3977	5153	2	2	0	2	3	0	0	1	0	0	0	0	0	0	0	0	3983	5162	6	9	0.15064	0.174351
225	A	3943	5166	0	0	2	2	0	0	0	0	0	0	0	0	0	0	0	0	0	0	0	0	0	0	0	0	0	0	0	0	0	0	2	2	2	2	0	0	0	0	0	0	3949	5172	6	6	0.151937	0.116009
226	G	0	1	0	0	3	2	0	0	0	0	3969	5143	0	0	0	0	0	0	0	0	0	0	0	0	0	0	0	0	0	0	0	2	0	0	1	0	0	0	0	0	0	0	3973	5148	4	5	0.10068	0.0971251
227	W	0	0	1	1	0	0	0	0	0	0	4	1	0	0	0	0	0	0	1	0	0	0	0	0	0	0	0	0	2	2	2	0	0	0	0	0	3933	5087	0	0	1	4	3944	5095	11	8	0.278905	0.157017
228	F	0	0	2	0	0	0	0	0	3963	5123	0	0	0	0	1	1	0	0	4	6	0	0	0	0	0	0	0	0	0	0	1	2	0	0	6	3	0	0	1	0	0	0	3978	5135	15	12	0.377074	0.23369
229	I	0	0	0	0	0	0	0	0	1	1	0	0	0	0	4040	5219	0	0	0	0	1	0	0	0	0	0	0	0	0	0	2	0	3	2	0	3	0	0	0	0	0	0	4047	5225	7	6	0.172968	0.114833
230	A	3945	5154	0	0	0	1	0	0	0	0	0	1	0	0	0	0	0	0	0	0	0	0	0	0	0	0	0	0	0	0	2	1	0	2	0	2	0	0	0	0	0	0	3947	5161	2	7	0.0506714	0.135633
231	D	3	0	0	0	3995	5200	0	0	0	0	1	5	0	0	0	0	0	0	0	0	0	0	1	3	0	0	0	0	0	0	0	0	0	0	0	0	0	0	0	2	0	0	4000	5210	5	10	0.125	0.191939
232	K	0	0	0	0	0	0	0	0	0	0	0	0	0	0	0	0	3743	4958	0	0	0	0	1	1	0	0	0	2	2	1	0	0	1	1	0	0	0	0	0	0	0	0	3747	4963	4	5	0.106752	0.100746
233	S	3	4	0	0	0	0	0	0	3	1	0	0	0	0	0	0	0	0	0	0	0	0	0	0	2	3	0	0	0	0	3710	4881	1	0	0	0	0	0	0	1	0	0	3719	4890	9	9	0.242001	0.184049
234	G	0	0	0	0	0	0	2	3	0	0	3777	5051	0	0	0	0	0	0	0	0	0	0	0	0	0	0	0	0	2	1	0	0	0	0	0	0	0	0	0	0	2	0	3783	5055	6	4	0.158604	0.0791296
235	A	3763	5007	0	0	0	1	0	0	0	0	0	1	0	0	0	0	0	0	0	0	0	0	0	0	1	1	0	0	0	0	0	0	0	1	0	2	0	0	0	0	0	0	3764	5013	1	6	0.0265675	0.119689
236	G	1	0	0	1	1	0	0	0	0	0	3876	5118	0	0	0	0	0	0	0	0	0	0	0	0	0	0	0	0	1	0	8	1	0	0	0	1	0	0	0	0	0	0	3887	5121	11	3	0.282995	0.0585823
237	E	1	1	0	0	0	1	3828	4972	0	0	4	9	0	0	0	0	0	3	0	0	0	0	0	0	0	0	1	0	0	0	0	0	0	0	0	1	0	0	0	0	0	2	3834	4989	6	17	0.156495	0.34075
238	R	0	0	0	3	0	0	0	0	0	0	2	0	0	0	0	0	0	0	0	0	0	0	0	0	0	0	0	0	3752	4911	0	1	0	0	0	0	0	0	0	0	0	0	3754	4915	2	4	0.0532765	0.0813835
239	G	0	0	0	0	0	0	0	3	0	0	3773	4929	0	0	0	0	0	0	0	0	0	0	0	0	0	0	0	0	2	0	0	0	0	0	0	0	0	0	0	0	0	0	3775	4932	2	3	0.0529801	0.0608273
240	S	0	1	1	0	0	2	0	0	1	3	0	0	0	0	0	0	0	0	0	0	0	0	0	0	2	0	0	0	0	0	3672	4830	0	1	0	0	0	0	0	0	0	0	3676	4837	4	7	0.108814	0.144718
241	R	0	0	0	2	0	0	0	0	0	0	0	0	1	3	0	0	0	0	1	0	0	0	0	0	1	1	0	0	3679	4765	0	1	0	0	0	0	0	0	0	0	0	0	3682	4772	3	7	0.0814775	0.146689
242	G	0	0	0	0	1	2	0	0	0	0	3692	4784	0	0	0	0	0	0	0	0	0	0	0	0	0	0	0	0	0	1	0	3	0	0	0	0	0	0	0	0	0	0	3693	4790	1	6	0.0270783	0.125261
243	I	0	0	0	0	0	0	0	0	2	1	0	0	0	0	3667	4722	0	0	1	1	0	0	1	1	0	0	0	0	0	0	0	0	2	1	1	2	0	0	0	0	0	0	3674	4728	7	6	0.190528	0.126904
244	I	0	0	0	0	0	0	0	0	0	1	0	0	0	0	3663	4681	0	0	1	0	1	1	0	1	0	0	0	0	0	0	0	0	0	0	1	2	0	0	0	0	0	0	3666	4686	3	5	0.0818331	0.106701
245	A	3650	4619	0	0	0	0	0	1	0	0	0	0	0	0	0	0	0	0	0	0	0	0	0	0	0	0	0	0	0	0	1	0	1	2	0	2	0	0	0	0	0	0	3652	4624	2	5	0.0547645	0.108131
246	A	3681	4633	0	0	0	0	0	1	0	0	1	1	0	0	0	0	0	0	0	0	0	0	0	0	0	0	0	0	0	0	0	0	1	0	0	0	0	0	0	0	0	0	3683	4635	2	2	0.0543036	0.0431499
247	L	0	0	0	0	0	0	0	0	0	0	0	0	0	0	0	0	0	0	3703	4610	1	2	0	0	2	3	0	1	1	1	0	0	0	0	0	0	0	0	0	0	0	0	3707	4617	4	7	0.107904	0.151614
248	G	1	0	0	0	0	0	2	1	0	0	3710	4647	0	0	0	0	0	0	0	0	0	0	0	0	0	0	0	0	0	0	0	0	0	0	1	0	0	1	0	0	0	0	3714	4649	4	2	0.107701	0.04302
249	P	0	0	0	0	0	0	0	1	0	0	0	0	0	0	0	0	0	0	3	3	0	0	0	0	3290	4104	1	0	0	0	1	1	2	0	0	0	0	0	0	0	0	0	3297	4109	7	5	0.212314	0.121684
250	D	2	2	0	0	3395	4242	0	0	0	0	3	5	0	0	0	0	0	0	0	0	0	0	3	1	0	0	0	0	0	0	0	0	0	0	2	0	0	0	2	1	0	0	3407	4251	12	9	0.352216	0.211715
251	G	0	0	1	0	1	2	0	0	0	0	3427	4315	0	0	0	0	0	0	0	0	0	0	0	0	0	0	0	0	0	0	2	2	0	0	1	1	0	0	0	0	0	0	3432	4320	5	5	0.145688	0.115741
252	K	0	0	0	0	0	0	0	0	0	0	0	0	0	0	0	0	3582	4453	0	0	0	0	4	2	0	0	1	0	0	2	0	0	0	0	0	0	0	0	0	0	0	0	3587	4457	5	4	0.139392	0.0897465
253	P	0	1	0	0	0	0	0	0	0	0	0	0	0	0	0	0	0	0	5	3	0	0	0	0	3672	4525	0	0	0	0	2	4	0	0	0	0	0	0	0	0	0	0	3679	4533	7	8	0.190269	0.176484
254	S	2	2	0	0	0	0	0	0	2	2	0	0	0	0	0	0	0	0	0	0	0	0	0	0	4	1	0	0	0	0	3707	4552	0	0	0	0	0	0	0	0	0	0	3715	4557	8	5	0.215343	0.109721
255	R	0	0	2	3	0	0	0	0	0	0	0	1	2	1	0	0	0	0	0	1	0	0	0	0	0	0	0	0	3741	4620	0	0	0	0	0	0	0	0	0	0	0	0	3745	4626	4	6	0.106809	0.129702
256	I	0	0	0	0	0	0	0	0	3	4	0	0	0	0	3807	4680	0	0	0	1	1	0	0	1	0	0	0	0	0	0	1	1	0	1	1	0	0	0	0	0	0	0	3813	4688	6	8	0.157356	0.170648
257	V	1	2	0	0	0	0	0	0	0	0	0	2	0	0	0	2	0	0	0	1	0	0	0	0	0	0	0	0	0	0	0	0	0	0	3788	4562	0	0	0	0	0	0	3789	4569	1	7	0.0263922	0.153206
258	V	3	1	0	0	0	0	0	1	0	0	0	0	0	0	0	5	0	0	1	0	0	0	0	0	0	0	0	0	0	0	0	0	0	0	3923	4725	0	0	0	0	0	0	3927	4732	4	7	0.101859	0.147929
259	I	0	0	0	0	0	0	0	0	1	1	0	0	0	0	3852	4634	0	0	0	2	0	0	1	0	0	0	0	0	0	0	2	0	0	3	1	2	0	0	0	0	0	0	3857	4642	5	8	0.129634	0.17234
260	Y	0	0	1	1	1	0	0	0	1	0	0	0	3	3	0	0	0	0	0	0	0	0	1	0	0	0	0	0	0	0	0	2	0	0	0	0	0	0	3669	4439	0	1	3676	4446	7	7	0.190424	0.157445
261	T	1	3	0	0	0	0	0	0	0	0	0	0	0	0	0	0	1	0	0	0	2	1	0	0	2	2	0	0	0	0	1	2	3883	4748	0	0	0	0	0	0	0	0	3890	4756	7	8	0.179949	0.168209
262	T	4	8	0	0	0	0	0	0	0	0	0	0	0	0	0	0	0	1	0	0	1	1	0	0	0	2	0	0	1	0	2	1	3829	4753	0	0	0	0	0	0	0	0	3837	4766	8	13	0.208496	0.272765
263	G	0	0	0	0	0	0	1	2	0	0	3854	4797	0	0	0	0	0	0	0	0	0	0	0	0	0	0	0	0	3	3	0	0	0	0	2	1	0	2	0	0	0	0	3860	4805	6	8	0.15544	0.166493
264	S	0	0	0	0	0	0	0	0	0	0	3	2	0	0	0	0	0	0	0	0	0	0	0	1	0	0	0	0	5	1	3798	4730	0	0	0	0	0	0	0	0	0	0	3806	4734	8	4	0.210194	0.0844951
265	Q	0	0	0	0	0	0	0	0	0	0	0	0	0	0	0	0	1	2	2	0	0	0	0	0	0	1	3750	4711	3	0	0	0	0	0	0	0	0	0	0	0	1	3	3757	4717	7	6	0.186319	0.127199
266	A	3727	4671	0	0	0	0	0	1	0	0	1	1	0	0	0	0	0	0	0	0	0	0	0	0	0	0	0	0	0	0	1	2	2	2	1	1	0	0	0	0	0	0	3732	4678	5	7	0.133976	0.149637
267	T	4	1	0	1	0	0	0	0	0	0	0	0	0	0	4	2	0	0	0	0	0	0	1	0	0	0	0	0	0	0	1	3	3807	4724	0	0	0	0	0	0	0	0	3817	4731	10	7	0.261986	0.14796
268	M	0	0	0	0	0	0	0	0	0	0	0	0	0	0	1	2	0	0	1	1	3781	4752	0	0	0	0	0	0	1	1	0	0	1	2	1	1	0	0	0	0	0	0	3786	4759	5	7	0.132066	0.14709
269	D	0	3	0	0	3627	4653	2	2	1	0	2	0	0	0	0	0	0	0	0	0	0	0	0	2	0	0	0	0	0	0	0	0	0	0	0	0	0	0	0	0	0	0	3632	4660	5	7	0.137665	0.150215
270	E	2	1	0	0	1	0	3625	4645	0	0	0	0	0	0	0	0	0	2	0	0	0	0	0	0	0	0	0	0	0	0	0	0	0	0	0	1	0	0	0	0	0	0	3628	4649	3	4	0.0826902	0.08604
271	R	0	0	0	0	0	0	0	0	0	0	1	1	0	0	0	0	0	0	0	1	0	0	0	0	1	0	0	0	3471	4516	0	0	0	0	0	0	0	0	0	0	3	1	3476	4519	5	3	0.143843	0.0663864
272	N	0	0	0	0	0	0	0	0	0	0	0	0	0	1	0	1	3	1	0	0	0	0	3573	4660	0	0	0	0	0	0	1	0	1	0	0	0	0	0	0	1	0	0	3578	4664	5	4	0.139743	0.0857633
273	R	0	0	0	0	0	0	0	0	0	0	2	2	0	0	0	0	1	3	0	0	0	0	0	0	0	0	0	0	3502	4661	2	1	0	1	0	0	0	0	0	0	0	0	3507	4668	5	7	0.142572	0.149957
274	Q	0	0	0	0	0	0	0	0	0	0	0	0	0	2	0	0	2	2	0	1	0	0	0	0	0	3	3277	4375	0	2	0	0	0	0	0	0	0	0	0	0	1	3	3280	4388	3	13	0.0914634	0.296263
275	I	0	0	0	0	0	0	0	0	0	0	0	0	0	0	3233	4404	1	0	0	0	0	0	0	2	0	0	0	0	0	0	1	2	1	3	2	4	0	0	0	0	0	0	3238	4415	5	11	0.154416	0.249151
276	A	3290	4486	0	0	0	1	1	0	0	0	0	1	0	0	0	0	0	0	0	0	0	0	0	0	0	1	0	0	0	0	1	1	0	1	1	1	0	0	0	0	0	0	3293	4492	3	6	0.0911023	0.133571
277	E	0	2	0	0	0	1	3234	4423	0	0	3	4	1	0	0	0	0	2	0	0	0	0	0	0	0	0	0	0	0	0	0	0	0	0	0	0	0	0	0	0	0	1	3238	4433	4	10	0.123533	0.225581
278	I	0	0	0	0	0	0	0	0	0	0	0	0	0	0	3373	4554	0	0	1	4	4	2	0	0	0	0	0	0	1	1	1	0	1	2	4	1	0	0	0	0	0	0	3385	4564	12	10	0.354505	0.219106
279	G	0	0	0	0	0	2	0	0	0	1	3487	4671	0	0	0	0	0	0	0	0	0	0	0	0	0	0	0	0	0	0	0	0	0	0	0	0	0	0	0	0	0	0	3487	4674	0	3	0	0.0641849
280	A	3629	4815	0	0	0	1	0	0	0	0	0	1	0	0	0	0	0	0	0	0	0	0	0	0	0	1	0	0	0	0	0	0	0	1	4	2	0	0	0	0	0	0	3633	4821	4	6	0.110102	0.124456
281	S	0	2	0	0	0	0	0	0	0	0	0	0	0	0	0	0	0	0	3	5	0	0	0	0	0	2	0	0	0	0	3577	4738	0	0	0	0	0	0	0	0	0	1	3580	4748	3	10	0.0837989	0.210615
282	L	0	0	0	0	0	0	0	0	0	0	0	0	0	0	0	0	0	0	3662	4801	1	1	0	0	3	2	1	1	1	0	0	0	0	0	0	0	0	0	0	0	0	0	3668	4805	6	4	0.163577	0.0832466
283	I	0	0	0	0	0	0	0	0	0	1	0	0	0	0	3945	5015	0	0	0	5	0	1	0	0	0	0	0	0	0	0	0	2	0	1	0	2	0	0	0	0	0	0	3945	5027	0	12	0	0.238711
284	K	0	0	0	0	0	0	1	1	0	0	0	0	0	0	0	0	3937	5004	0	0	0	1	0	0	0	0	0	1	3	1	0	0	0	0	0	0	1	0	0	0	1	1	3943	5009	6	5	0.152168	0.0998203
285	H	0	0	0	0	0	1	0	0	0	0	0	0	4051	5139	0	0	0	0	0	0	0	0	2	0	0	1	0	1	3	0	0	0	0	0	0	0	0	0	1	2	0	0	4057	5144	6	5	0.147893	0.0972006
286	W	0	0	0	0	0	0	0	0	0	0	1	2	0	0	0	0	0	0	0	0	0	0	0	0	0	0	0	0	2	0	0	0	0	0	0	0	3986	5120	0	0	2	1	3991	5123	5	3	0.125282	0.0585594
287	STOP	0	0	0	0	0	0	1	7	0	0	0	0	0	0	0	0	2	3	1	1	0	0	0	0	0	0	1	2	0	0	0	1	0	0	0	0	0	0	1	3	3970	5136	3976	5153	6	17	0.150905	0.329905
[truncated: 2 more columns]
