# Supplementary material for: Exploring the Functional Residues in a Flavin-Binding Fluorescent Protein Using Deep Mutational Scanning
Source: PLoS One. 2014 Jun 2;9(6):e97817. doi: 10.1371/journal.pone.0097817 (PMC4041573; doi:10.1371/journal.pone.0097817)
Supplement: Table S2 — Mutations in EcFbFP. (XLSX) [file pone.0097817.s002.xlsx]

## Sheet: Sheet2
Supplementary Table 2. Mutations in EcFbFP
Pos	Ref	A		C		D		E		F		G		H		I		K		L		M		N		P		Q		R		S		T		V		W		Y		STOP		Total		mutation		mutation rate(%)
		F	NF	F	NF	F	NF	F	NF	F	NF	F	NF	F	NF	F	NF	F	NF	F	NF	F	NF	F	NF	F	NF	F	NF	F	NF	F	NF	F	NF	F	NF	F	NF	F	NF	F	NF	F	NF	F	NF	F	NF
1	M	0	0	0	0	0	0	0	0	0	0	0	0	0	0	8	8	0	0	0	0	3634	3434	0	0	0	0	0	0	0	0	0	0	0	0	0	0	0	0	0	0	0	0	3642	3442	8	8	0.21966	0.232423
2	A	3515	2272	0	0	0	0	0	0	0	0	0	0	0	0	0	0	0	0	0	0	0	0	0	0	0	0	0	0	0	0	0	0	0	0	0	0	0	0	0	0	0	0	3515	2272	0	0	0	0
3	S	0	0	0	0	0	0	0	0	0	0	0	0	0	0	0	0	0	0	0	0	0	0	0	0	0	0	0	0	0	0	3533	2194	0	0	0	0	0	0	0	0	0	0	3533	2194	0	0	0	0
4	F	0	0	0	0	0	0	0	0	3590	2172	0	0	0	0	0	0	0	0	8	0	0	0	0	0	0	0	0	0	0	0	0	5	0	0	0	11	0	0	0	0	0	0	3598	2188	8	16	0.222346	0.731261
5	Q	0	0	0	0	0	0	0	0	0	0	0	0	0	0	0	0	0	0	0	0	0	0	0	0	0	7	3520	2158	0	0	0	0	0	0	0	0	0	0	0	0	0	0	3520	2165	0	7	0	0.323326
6	S	0	0	0	0	0	0	0	0	0	0	0	0	0	0	0	0	0	0	0	0	0	0	0	0	5	0	0	0	0	0	3521	2130	0	0	0	0	0	0	0	0	0	0	3526	2130	5	0	0.141804	0
7	F	0	0	0	0	0	0	0	0	3520	2111	0	0	0	0	0	0	0	0	0	0	0	0	0	0	0	0	0	0	0	0	0	0	0	0	0	0	0	0	0	0	0	0	3520	2111	0	0	0	0
8	G	0	0	5	0	0	0	0	0	0	0	3389	2106	0	0	0	0	0	0	0	0	0	0	0	0	0	0	0	0	0	0	0	0	0	0	0	0	0	0	0	0	0	0	3394	2106	5	0	0.147319	0
9	I	0	0	0	0	0	0	0	0	0	0	0	0	0	0	3308	2051	0	0	0	0	0	0	17	14	0	0	0	0	0	0	0	0	28	14	40	56	0	0	0	0	0	0	3393	2135	85	84	2.50516	3.93443
10	P	0	0	0	0	0	0	0	0	0	0	0	0	0	0	0	0	0	0	32	29	0	0	0	0	3050	1963	19	8	6	0	9	16	85	37	0	0	0	0	0	0	0	0	3201	2053	151	90	4.71728	4.38383
11	G	0	0	12	3	171	83	0	0	0	0	2938	1943	0	0	0	0	0	0	0	0	0	0	0	0	0	0	0	0	0	0	8	5	0	0	0	5	0	0	0	0	0	0	3129	2039	191	96	6.10419	4.70819
12	Q	0	0	0	0	0	0	0	0	0	0	0	0	67	53	0	0	0	0	31	22	0	0	0	0	10	8	2790	1819	0	18	0	0	0	0	0	0	0	0	0	0	0	0	2898	1920	108	101	3.72671	5.26042
13	L	0	0	0	0	0	0	0	0	0	0	0	0	0	0	0	0	0	0	2919	1925	0	4	0	0	6	4	48	20	0	0	0	0	0	0	0	0	0	0	0	0	0	0	2973	1953	54	28	1.81635	1.43369
14	E	0	0	0	0	21	27	3279	2564	0	0	5	16	0	0	0	0	0	4	0	0	0	0	0	0	0	0	0	0	0	0	0	0	0	0	0	5	0	0	0	0	0	15	3305	2631	26	67	0.786687	2.54656
15	V	339	697	0	0	0	14	0	0	0	0	0	0	0	0	31	14	0	0	0	0	0	0	0	0	0	0	0	0	0	0	0	0	0	0	2980	1980	0	0	0	0	0	0	3350	2705	370	725	11.0448	26.8022
16	I	0	0	0	0	0	0	0	0	314	684	0	0	0	0	3452	3066	0	0	0	0	0	0	0	17	0	0	0	0	0	0	0	0	0	10	0	16	0	0	0	0	0	0	3766	3793	314	727	8.33776	19.1669
17	K	0	0	0	0	0	0	36	42	0	0	0	0	0	0	0	0	2679	2278	0	0	759	1267	0	12	0	0	0	0	27	26	0	0	7	0	9	17	0	0	0	0	0	18	3517	3660	838	1382	23.8271	37.7596
18	K	0	0	0	0	0	0	0	0	0	0	0	0	0	0	0	0	3113	2582	0	0	6	16	27	31	0	0	0	0	10	7	0	0	18	18	0	0	0	0	0	0	0	0	3174	2654	61	72	1.92187	2.71289
19	A	2700	1874	0	0	0	0	0	0	0	0	0	5	0	0	0	0	0	0	0	0	0	0	0	0	0	0	0	0	0	0	0	0	10	16	18	25	0	0	0	0	0	0	2728	1920	28	46	1.02639	2.39583
20	L	0	0	0	0	0	0	0	0	0	0	0	0	0	0	0	0	0	0	2491	1720	4	6	0	0	13	22	0	26	0	0	0	0	0	0	0	0	0	0	0	0	0	0	2508	1774	17	54	0.677831	3.04397
21	D	0	5	0	0	2522	1712	12	22	0	0	4	5	0	0	0	0	0	0	0	0	0	0	7	18	0	0	0	0	0	0	0	0	0	0	6	4	0	0	0	0	0	0	2551	1766	29	54	1.13681	3.05776
22	H	0	0	0	0	0	0	0	0	0	0	0	0	2561	1727	0	0	0	0	8	14	0	0	19	20	0	3	0	3	28	25	0	0	0	0	0	0	0	0	16	17	0	0	2632	1809	71	82	2.69757	4.53289
23	V	18	18	0	0	0	0	26	30	0	0	0	3	0	0	0	3	0	0	41	48	70	65	0	0	0	0	0	3	0	0	0	0	0	0	2530	1694	0	0	0	0	0	0	2685	1864	155	170	5.77281	9.12017
24	R	0	0	15	8	0	0	0	0	0	0	0	4	15	26	0	0	0	0	0	0	0	0	0	0	0	0	0	0	2647	1824	20	21	0	0	0	0	0	0	0	0	0	0	2697	1883	50	59	1.85391	3.1333
25	V	18	20	0	0	11	15	0	0	4	4	0	0	0	0	98	52	0	0	4	0	0	0	0	0	0	0	0	0	0	0	0	0	0	0	2638	1792	0	0	0	0	0	0	2773	1883	135	91	4.86837	4.83271
26	G	0	5	0	17	0	6	0	0	0	0	2752	1831	0	0	0	0	0	0	0	0	0	0	0	0	0	0	0	0	0	0	11	17	0	0	0	0	0	0	0	0	0	0	2763	1876	11	45	0.398118	2.39872
27	V	12	16	0	0	0	0	0	6	0	0	0	0	0	0	0	0	0	0	30	15	13	14	0	0	0	0	0	0	0	0	0	0	0	0	2789	1835	0	0	0	0	0	0	2844	1886	55	51	1.9339	2.70414
28	V	20	8	0	0	0	16	0	0	7	0	0	7	0	0	0	19	0	0	0	3	0	0	0	0	0	0	0	0	0	0	0	0	0	0	2898	1901	0	0	0	0	0	0	2925	1954	27	53	0.923077	2.71238
29	I	0	0	0	0	0	0	0	0	0	4	0	0	0	0	2883	1920	0	0	0	0	0	0	0	8	0	0	0	0	0	0	0	3	0	17	44	34	0	0	0	0	0	0	2927	1986	44	66	1.50325	3.32326
30	T	34	43	0	0	0	0	0	0	0	0	0	0	0	0	0	7	0	0	0	0	0	0	0	3	0	0	0	0	0	0	19	29	2728	1828	0	0	0	0	0	0	0	0	2781	1910	53	82	1.90579	4.29319
31	D	0	0	0	0	2807	1845	5	10	0	0	19	45	0	0	0	0	0	0	0	0	0	0	6	7	0	0	0	0	0	0	0	0	0	0	0	12	0	0	0	7	0	0	2837	1926	30	81	1.05746	4.20561
32	P	0	0	0	0	0	0	0	0	0	0	0	0	0	3	0	0	0	0	6	13	0	0	0	0	2912	1954	0	0	0	0	0	7	0	0	0	0	0	0	0	0	0	0	2918	1977	6	23	0.20562	1.16338
33	A	2919	2013	0	0	0	0	25	9	0	0	7	3	0	0	0	0	0	0	0	0	0	0	0	0	0	0	0	0	0	0	28	27	11	8	17	19	0	0	0	0	0	0	3007	2079	88	66	2.9265	3.1746
34	L	0	0	0	0	0	0	0	0	0	0	0	0	0	0	0	0	0	0	2945	2038	36	25	0	0	7	26	21	26	7	7	0	0	0	0	0	0	0	0	0	0	0	0	3016	2122	71	84	2.35411	3.95853
35	E	0	0	0	0	239	139	2749	1887	0	0	29	40	0	0	0	0	10	11	0	0	0	0	0	0	0	0	0	0	0	0	0	0	0	0	12	26	0	0	0	0	0	4	3039	2107	290	220	9.54261	10.4414
36	D	0	0	0	0	3235	2213	0	10	0	0	0	15	0	0	0	0	0	0	0	0	0	0	0	6	0	0	0	0	0	0	0	0	0	0	0	4	0	0	0	4	0	0	3235	2252	0	39	0	1.73179
37	N	0	0	0	0	0	9	0	0	0	0	0	0	0	0	0	7	0	0	0	0	0	0	3305	2253	0	0	0	0	0	0	5	16	0	9	0	0	0	0	0	7	0	0	3310	2301	5	48	0.151057	2.08605
38	P	0	0	0	0	0	0	0	0	0	0	0	0	0	0	0	0	0	0	9	23	0	0	0	0	3086	2125	7	9	0	0	0	10	18	23	0	0	0	0	0	0	0	0	3120	2190	34	65	1.08974	2.96804
39	I	0	0	0	0	0	0	0	0	0	5	0	0	0	0	3130	2137	0	0	0	0	0	0	0	18	0	0	0	0	0	0	0	0	0	17	44	36	0	0	0	0	0	0	3174	2213	44	76	1.38626	3.43425
40	V	0	13	0	0	0	19	0	0	0	0	0	0	0	0	25	27	0	0	0	0	0	0	0	0	0	0	0	0	0	0	0	0	0	0	3242	2232	0	0	0	0	0	0	3267	2291	25	59	0.765228	2.57529
41	Y	0	0	0	10	0	0	0	0	16	21	0	0	8	43	0	0	0	0	0	0	0	0	0	26	0	0	0	0	0	0	0	6	0	0	0	0	0	0	3388	2249	0	10	3412	2365	24	116	0.7034	4.90486
42	V	129	76	0	0	0	0	0	39	0	0	0	4	0	0	0	0	0	0	0	0	0	8	0	0	0	0	0	0	0	0	0	0	0	0	3427	2337	0	0	0	0	0	0	3556	2464	129	127	3.62767	5.15422
43	N	0	0	0	0	0	24	0	0	0	0	0	0	0	0	0	5	0	5	0	0	0	0	3588	2425	0	0	0	0	0	0	14	27	0	7	0	0	0	0	0	17	0	0	3602	2510	14	85	0.388673	3.38645
44	Q	0	0	0	0	0	0	0	4	0	0	0	0	16	8	0	0	0	0	9	36	0	0	0	0	0	10	3317	2250	181	113	0	0	0	0	0	0	0	0	0	0	0	5	3523	2426	206	176	5.84729	7.25474
45	G	0	0	0	0	5	10	0	0	0	0	3613	2491	0	0	0	0	0	0	0	0	0	0	0	0	0	0	0	0	0	0	0	12	0	0	0	4	0	0	0	0	0	0	3618	2517	5	26	0.138198	1.03298
46	F	0	0	0	5	0	0	0	0	3483	2370	0	0	0	0	0	16	0	0	58	56	0	0	0	0	0	0	0	0	0	0	9	29	0	0	0	0	0	0	0	10	0	0	3550	2486	67	116	1.88732	4.66613
47	V	26	31	0	0	0	0	88	73	0	0	0	6	0	0	0	0	0	0	18	10	18	25	0	0	0	0	0	0	0	0	0	0	0	0	3372	2349	0	0	0	0	0	0	3522	2494	150	145	4.25894	5.81395
48	Q	0	0	0	0	0	0	46	29	0	0	0	0	0	11	0	0	19	20	51	61	0	0	0	0	0	0	3259	2278	30	29	0	0	0	0	10	13	0	0	0	0	0	5	3415	2446	156	168	4.56808	6.86836
49	M	0	0	0	0	0	0	0	0	0	0	0	0	0	0	103	44	5	16	198	89	3225	2340	0	0	0	0	0	0	0	0	0	0	10	22	0	13	0	0	0	0	0	0	3541	2524	316	184	8.92403	7.29002
50	T	0	18	0	0	0	0	0	0	0	0	0	0	0	0	9	19	0	0	0	0	0	0	0	9	0	0	0	0	0	0	60	81	3570	2445	0	0	0	0	0	0	0	0	3639	2572	69	127	1.89613	4.93779
51	G	0	0	24	23	0	13	0	0	0	0	3590	2531	0	0	0	0	0	0	0	0	0	0	0	0	0	0	0	0	0	9	0	25	0	0	0	0	0	0	0	0	0	0	3614	2601	24	70	0.664084	2.69127
52	Y	0	0	0	8	0	0	0	0	6	7	0	0	5	26	0	0	0	0	0	0	0	0	0	16	0	0	0	0	0	0	0	10	0	0	0	0	0	0	3554	2513	0	5	3565	2585	11	72	0.308555	2.7853
53	E	0	0	0	0	25	23	2997	2224	0	0	261	145	0	0	0	0	30	27	0	0	0	0	0	0	0	0	0	0	29	12	0	0	0	0	60	78	0	0	0	0	0	12	3402	2521	405	297	11.9048	11.781
54	T	20	28	0	0	0	0	0	0	0	0	0	0	0	0	87	57	0	0	0	0	0	0	0	0	0	0	0	0	0	0	60	42	3395	2503	0	0	0	0	0	0	0	0	3562	2630	167	127	4.68838	4.8289
55	E	16	4	0	0	0	5	3566	2620	0	0	0	41	0	0	0	0	6	0	0	0	0	0	0	0	0	0	0	0	0	0	0	0	0	0	51	26	0	0	0	0	0	12	3639	2708	73	88	2.00605	3.24963
56	E	0	0	0	0	16	25	3602	2672	0	0	0	13	0	0	0	0	0	4	0	0	0	0	0	0	0	0	0	0	0	0	0	0	0	0	0	11	0	0	0	0	0	0	3618	2725	16	53	0.442233	1.94495
57	I	0	0	0	0	0	0	0	0	0	13	0	0	0	0	3668	2732	0	0	0	0	0	0	0	9	0	0	0	0	0	0	0	0	9	6	29	35	0	0	0	0	0	0	3706	2795	38	63	1.02536	2.25403
58	L	0	0	0	0	0	0	0	0	0	0	0	0	0	0	0	0	0	0	3664	2710	13	20	0	0	0	20	6	14	0	0	0	0	0	0	0	0	0	0	0	0	0	0	3683	2764	19	54	0.515884	1.95369
59	G	0	6	0	11	0	15	0	0	0	0	3684	2737	0	0	0	0	0	0	0	0	0	0	0	0	0	0	0	0	0	0	6	18	0	0	0	0	0	0	0	0	0	0	3690	2787	6	50	0.162602	1.79404
60	K	0	0	0	0	0	0	165	162	0	0	0	0	0	0	0	0	3302	2408	0	7	37	49	0	5	0	0	0	0	22	11	0	0	0	5	0	0	0	0	0	0	0	30	3526	2677	224	269	6.35281	10.0486
61	N	0	0	0	0	0	6	0	0	0	0	0	0	0	0	0	6	0	9	0	0	0	0	3638	2689	0	0	0	0	0	0	12	29	0	0	0	0	0	0	0	13	0	0	3650	2752	12	63	0.328767	2.28924
62	A	3670	2706	0	0	0	0	0	0	0	0	0	4	0	0	0	0	0	0	0	0	0	0	0	0	0	0	0	0	0	0	0	0	6	17	27	34	0	0	0	0	0	0	3703	2761	33	55	0.891169	1.99203
63	R	0	0	0	13	0	0	0	0	0	0	0	0	0	42	0	0	0	0	0	0	0	0	0	0	0	0	0	0	3849	2825	0	0	0	0	0	0	0	0	0	0	0	0	3849	2880	0	55	0	1.90972
64	F	0	0	0	0	0	0	0	0	3745	2690	0	0	0	0	68	74	0	0	30	26	0	0	0	0	0	0	0	0	0	0	0	42	0	0	20	0	0	0	11	32	0	0	3874	2864	129	174	3.32989	6.07542
65	L	0	0	0	0	0	0	0	0	7	6	0	0	0	23	0	13	0	0	3841	2859	0	0	0	0	0	7	0	0	0	6	0	0	0	0	0	0	0	0	0	0	0	0	3848	2914	7	55	0.181913	1.88744
66	Q	0	0	0	0	0	0	0	5	0	0	0	0	0	14	0	0	0	30	0	33	0	0	0	0	0	0	3847	2774	0	44	0	0	0	0	0	0	0	0	0	0	0	14	3847	2914	0	140	0	4.80439
67	G	0	0	0	0	0	0	0	5	0	0	3871	2904	0	0	0	0	0	0	0	0	0	0	0	0	0	0	0	0	0	15	0	0	0	0	0	17	6	15	0	0	0	0	3877	2956	6	52	0.154759	1.75913
68	K	0	0	0	0	0	0	31	21	0	0	0	0	0	0	9	0	3658	2723	0	0	17	29	12	16	0	0	0	0	22	45	0	0	0	0	0	0	0	0	0	0	0	18	3749	2852	91	129	2.42731	4.52314
69	H	0	0	0	0	0	0	0	0	0	0	0	0	3715	2839	0	0	0	0	7	5	0	0	0	0	0	0	15	0	55	43	0	0	0	0	0	0	0	0	17	11	0	0	3809	2898	94	59	2.46784	2.03589
70	T	20	46	0	0	0	0	0	0	0	0	0	0	0	0	0	20	0	0	0	0	0	0	0	0	0	0	0	0	0	0	30	39	3654	2701	0	0	0	0	0	0	0	0	3704	2806	50	105	1.34989	3.74198
71	D	0	0	0	0	3652	2667	23	29	0	0	13	34	0	0	0	0	0	0	0	0	0	0	15	10	0	0	0	0	0	0	0	0	0	0	9	14	0	0	5	0	0	0	3717	2754	65	87	1.74872	3.15904
72	P	10	4	0	0	0	0	0	0	0	0	0	0	0	0	0	0	0	0	35	27	0	0	0	0	3504	2612	55	36	0	0	45	30	11	13	0	0	0	0	0	0	0	0	3660	2722	156	110	4.2623	4.04115
73	A	3646	2745	0	0	0	0	0	5	0	0	28	24	0	0	0	0	0	0	0	0	0	0	0	0	0	0	0	0	0	0	0	0	141	109	29	23	0	0	0	0	0	0	3844	2906	198	161	5.15088	5.54026
74	E	9	0	0	0	15	12	3291	2624	0	0	224	167	0	0	0	0	0	5	0	0	0	0	0	0	0	0	0	0	0	0	0	0	0	0	351	158	0	0	0	0	0	0	3890	2966	599	342	15.3985	11.5307
75	V	7	27	0	0	0	0	0	29	0	0	8	0	0	0	0	0	0	0	110	105	7	14	0	0	0	0	0	0	0	0	0	0	0	0	3906	2874	0	0	0	0	0	0	4038	3049	132	175	3.26895	5.73959
76	D	0	0	0	0	3798	2836	0	0	0	0	26	38	0	0	0	0	0	0	0	0	0	0	37	33	0	0	0	0	0	0	0	0	0	0	53	55	0	0	152	111	0	0	4066	3073	268	237	6.59124	7.71233
77	N	0	0	0	0	31	44	0	0	0	0	0	0	0	0	131	100	15	0	0	0	0	0	3806	2844	0	0	0	0	0	0	52	48	6	0	0	0	0	0	9	47	0	0	4050	3083	244	239	6.02469	7.75219
78	I	0	0	0	0	0	0	0	0	0	14	0	0	0	0	4075	3048	0	0	0	0	0	0	0	26	0	0	0	0	0	0	0	0	0	8	30	26	0	0	0	0	0	0	4105	3122	30	74	0.730816	2.37028
79	R	0	0	0	14	0	0	0	0	0	0	0	7	20	28	0	0	0	0	6	12	0	0	0	0	0	7	0	0	4022	3015	0	34	0	0	0	0	0	0	0	0	0	0	4048	3117	26	102	0.642292	3.27238
80	T	47	49	0	0	0	0	0	0	0	0	0	0	0	0	274	280	0	0	0	0	0	0	0	9	0	0	0	0	0	0	25	6	3762	2865	0	0	0	0	0	0	0	0	4108	3209	346	344	8.42259	10.7199
81	A	4011	3149	0	0	0	0	22	40	0	0	6	0	0	0	0	0	0	0	0	0	0	0	0	0	0	0	0	0	0	0	0	7	10	22	0	16	0	0	0	0	0	0	4049	3234	38	85	0.938503	2.62832
82	L	0	0	0	0	0	0	0	0	0	0	0	0	0	0	0	0	0	0	3941	3053	197	157	0	0	0	22	0	0	0	0	0	0	0	0	0	0	0	0	0	0	0	0	4138	3232	197	179	4.76075	5.53837
83	Q	0	0	0	0	0	0	0	0	0	0	0	0	154	128	0	0	0	0	59	55	0	0	0	0	0	0	3671	2771	262	232	0	0	0	0	0	0	0	0	0	0	0	7	4146	3193	475	422	11.4568	13.2164
84	N	0	0	0	0	18	30	0	0	0	0	0	0	0	0	7	6	9	12	0	0	0	0	4178	3117	0	0	0	0	0	0	29	23	0	0	0	0	0	0	83	91	0	0	4324	3279	146	162	3.3765	4.94053
85	K	0	0	0	0	0	0	18	21	0	0	0	0	0	0	55	64	3903	2889	0	0	0	7	38	40	0	0	0	0	50	41	0	0	0	0	0	5	0	0	0	0	0	12	4064	3079	161	190	3.96161	6.17083
86	E	0	0	0	0	0	16	4114	3076	0	0	0	24	0	0	0	0	22	0	0	0	0	0	0	0	0	0	0	0	0	0	0	0	0	0	0	11	0	0	0	0	0	15	4136	3142	22	66	0.531915	2.10057
87	P	0	6	0	0	0	0	0	0	0	0	0	0	0	0	0	0	0	0	11	32	0	0	0	0	3943	3033	7	16	0	0	151	90	0	0	0	0	0	0	0	0	0	0	4112	3177	169	144	4.10992	4.53258
88	V	18	28	0	0	0	18	0	0	12	25	0	10	0	0	14	31	0	0	0	0	0	0	0	0	0	0	0	0	0	0	0	0	0	0	4183	3149	0	0	0	5	0	0	4227	3266	44	117	1.04093	3.58236
89	T	30	19	0	0	0	0	0	0	0	0	0	0	0	0	0	6	0	0	0	0	0	0	8	19	0	0	0	0	0	0	49	78	4119	3157	0	0	0	0	0	0	0	0	4206	3279	87	122	2.06847	3.72065
90	V	27	28	0	0	0	0	0	21	0	0	0	0	0	0	0	0	0	0	0	7	0	18	0	0	0	0	0	0	0	0	0	0	0	0	4300	3245	0	0	0	0	0	0	4327	3319	27	74	0.623989	2.22959
91	Q	0	0	0	0	0	0	0	0	0	0	0	0	0	19	0	0	11	0	36	37	0	0	0	0	0	0	3907	2999	18	13	0	0	0	0	0	0	0	0	0	0	0	19	3972	3087	65	88	1.63646	2.85066
92	I	0	0	0	0	0	0	0	0	24	20	0	0	0	0	3995	3012	0	0	0	0	0	0	0	40	0	0	0	0	0	0	0	0	6	22	82	64	0	0	0	0	0	0	4107	3158	112	146	2.72705	4.62318
93	Q	0	0	0	0	0	0	8	7	0	0	0	0	29	12	0	0	25	15	53	53	0	0	0	0	0	0	3760	2909	104	74	0	0	0	0	0	0	0	0	0	0	0	6	3979	3076	219	167	5.5039	5.42913
94	N	0	0	0	0	0	14	0	0	0	0	0	0	0	5	0	24	0	6	0	0	0	0	4246	3161	0	0	0	0	0	0	0	13	0	0	0	0	0	0	0	28	0	0	4246	3251	0	90	0	2.76838
95	Y	0	0	55	90	0	5	0	0	0	5	0	0	52	73	0	0	0	0	0	0	0	0	0	6	0	0	0	0	0	0	0	0	0	0	0	0	0	0	4147	3046	0	6	4254	3231	107	185	2.51528	5.72578
96	K	0	0	0	0	0	0	8	29	0	0	0	0	0	0	0	0	4254	3104	0	0	24	37	0	5	0	0	25	41	60	65	0	0	0	9	0	0	0	0	0	0	0	39	4371	3329	117	225	2.67673	6.75879
97	K	0	0	0	0	0	0	0	28	0	0	0	0	0	0	0	0	4484	3304	0	0	0	16	0	23	0	0	0	5	9	5	0	0	0	0	0	0	0	0	0	0	0	12	4493	3393	9	89	0.200312	2.62305
98	D	0	0	0	0	4355	3241	0	7	0	0	28	60	0	0	0	0	0	0	0	0	0	0	28	28	0	0	0	0	0	0	0	0	0	0	0	7	0	0	0	0	0	0	4411	3343	56	102	1.26955	3.05115
99	G	0	0	0	0	15	40	0	0	0	0	4338	3244	0	0	0	0	0	0	0	0	0	0	0	0	0	0	0	0	0	0	0	28	0	0	0	7	0	0	0	0	0	0	4353	3319	15	75	0.34459	2.25972
100	T	18	28	0	0	0	0	0	0	0	0	0	0	0	0	0	0	16	5	0	0	8	9	0	0	0	8	0	0	0	0	14	27	4182	3161	0	0	0	0	0	0	0	0	4238	3238	56	77	1.32138	2.37801
101	M	0	0	0	0	0	0	0	0	0	0	0	0	0	0	6	13	0	0	18	52	4140	3110	0	0	0	0	0	0	0	0	0	0	15	6	56	32	0	0	0	0	0	0	4235	3213	95	103	2.24321	3.20573
102	F	0	0	0	7	0	0	0	0	4095	3074	0	0	0	0	0	19	0	0	0	20	0	0	0	0	0	0	0	0	0	0	0	13	0	0	0	0	0	0	0	7	0	0	4095	3140	0	66	0	2.10191
103	W	0	0	0	17	0	0	0	0	0	0	0	0	0	0	0	0	0	0	0	9	0	0	0	0	0	0	0	0	43	99	0	0	0	0	0	0	4114	2996	0	0	0	17	4157	3138	43	142	1.0344	4.52518
104	N	0	0	0	0	0	27	0	0	0	0	0	0	0	7	15	27	0	0	0	0	0	0	4297	3192	0	0	0	0	0	0	9	30	0	0	0	0	0	0	0	16	0	0	4321	3299	24	107	0.555427	3.24341
105	E	0	5	0	0	15	37	4089	3070	0	0	0	14	0	0	0	0	46	17	0	0	0	0	0	0	0	0	0	0	0	0	0	0	0	0	0	16	0	0	0	0	0	15	4150	3174	61	104	1.46988	3.27662
106	L	0	0	0	0	0	0	0	0	0	0	0	0	0	0	0	0	0	0	4132	3101	0	0	0	0	0	20	0	17	0	10	0	0	0	0	0	0	0	0	0	0	0	0	4132	3148	0	47	0	1.49301
107	N	0	0	0	0	26	40	0	0	0	0	0	0	0	0	18	14	158	114	0	0	0	0	3749	2871	0	0	0	0	0	0	15	34	40	22	0	0	0	0	36	35	0	0	4042	3130	293	259	7.24889	8.27476
108	I	0	0	0	0	0	0	0	0	0	7	0	0	0	0	3731	2884	0	0	0	5	0	0	0	8	0	0	0	0	0	0	0	6	0	14	0	14	0	0	0	0	0	0	3731	2938	0	54	0	1.83799
109	D	0	0	0	0	3196	2581	255	171	0	0	18	14	0	0	0	0	0	0	0	0	0	0	25	11	0	0	0	0	0	0	0	0	0	0	115	81	0	0	118	59	0	0	3727	2917	531	336	14.2474	11.5187
110	P	0	0	0	0	0	0	0	0	0	0	0	0	0	0	0	0	0	0	117	93	0	0	0	0	3618	2815	0	8	0	0	0	5	0	12	0	0	0	0	0	0	0	0	3735	2933	117	118	3.13253	4.02318
111	M	0	0	0	0	0	0	0	0	0	0	0	0	0	0	15	28	0	17	134	121	3894	2939	0	0	0	0	0	0	0	0	0	0	7	5	10	24	0	0	0	0	0	0	4060	3134	166	195	4.08867	6.22208
112	E	0	0	0	0	11	12	3781	2960	0	0	23	38	0	0	0	0	0	0	0	0	0	0	0	0	0	0	11	7	0	0	0	0	0	0	10	16	0	0	0	0	0	6	3836	3039	55	79	1.43379	2.59954
113	I	0	0	0	0	0	0	0	0	19	24	0	0	0	0	3613	2815	0	0	0	0	0	0	0	0	0	0	0	0	0	0	0	0	97	77	143	147	0	0	0	0	0	0	3872	3063	259	248	6.68905	8.09664
114	E	12	0	0	0	28	46	3855	2983	0	0	35	57	0	0	0	0	0	20	0	0	0	0	0	0	0	0	0	0	0	0	0	0	0	0	0	11	0	0	0	0	0	13	3930	3130	75	147	1.9084	4.69649
115	D	0	0	0	0	3932	3156	0	0	0	0	67	25	0	0	0	0	0	0	0	0	0	0	38	34	0	0	0	0	0	0	0	0	0	0	0	12	0	0	0	13	0	0	4037	3240	105	84	2.60094	2.59259
116	K	0	0	0	0	0	0	0	7	0	0	0	0	0	0	0	0	3855	3033	0	0	52	56	0	9	0	0	0	0	15	37	0	0	0	0	0	0	0	0	0	0	0	29	3922	3171	67	138	1.70831	4.35194
117	T	0	5	0	0	0	0	0	0	0	0	0	0	0	0	0	0	0	0	0	0	14	12	0	0	0	0	0	0	0	0	21	29	4007	3201	0	0	0	0	0	0	0	0	4042	3247	35	46	0.865908	1.41669
118	Y	0	0	12	12	0	0	0	0	0	0	0	0	7	28	0	0	0	0	0	0	0	0	0	5	0	0	0	0	0	0	0	0	0	0	0	0	0	0	4068	3267	0	14	4087	3326	19	59	0.464889	1.7739
119	F	0	0	0	0	0	0	0	0	3946	3136	0	0	0	0	0	14	0	0	0	34	0	0	0	0	0	0	0	0	0	0	0	50	0	0	0	0	0	0	74	64	0	0	4020	3298	74	162	1.8408	4.91207
120	V	7	37	0	0	0	36	0	0	0	0	0	6	0	0	11	14	0	0	0	0	0	0	0	0	0	0	0	0	0	0	0	0	0	0	3965	3242	0	0	0	0	0	0	3983	3335	18	93	0.451921	2.78861
121	G	0	0	0	16	0	19	0	0	0	0	3955	3268	0	0	0	0	0	0	0	0	0	0	0	0	0	0	0	0	0	0	15	25	0	0	0	0	0	0	0	0	0	0	3970	3328	15	60	0.377834	1.80288
122	I	0	0	0	0	0	0	0	0	12	30	0	0	0	0	3859	3194	0	0	0	0	0	0	0	15	0	0	0	0	0	0	0	0	67	88	6	6	0	0	0	0	0	0	3944	3333	85	139	2.15517	4.17042
123	Q	0	0	0	0	0	0	0	0	0	0	0	0	0	5	0	0	0	6	14	17	0	0	0	0	0	14	3681	3063	0	37	0	0	0	0	0	0	0	0	0	0	0	7	3695	3149	14	86	0.37889	2.73103
124	N	0	0	0	0	0	9	0	0	0	0	0	0	0	5	7	13	7	13	0	0	0	0	3816	3216	0	0	0	0	7	0	14	16	0	17	0	0	0	0	62	49	0	0	3913	3338	97	122	2.47892	3.65488
125	D	0	0	0	0	3977	3330	0	0	0	0	0	15	0	0	0	0	0	0	0	0	0	0	10	15	0	0	0	0	0	0	0	0	0	0	19	16	0	0	0	5	0	0	4006	3381	29	51	0.723914	1.50843
126	I	0	0	0	0	0	0	0	0	0	14	0	0	0	0	3911	3233	0	0	0	0	0	0	0	15	0	0	0	0	0	0	0	0	8	20	68	79	0	0	0	0	0	0	3987	3361	76	128	1.9062	3.80839
127	T	0	38	0	0	0	0	0	0	0	0	0	0	0	0	0	7	0	0	0	0	0	0	0	0	0	7	0	0	0	0	31	58	3882	3261	0	0	0	0	0	0	0	0	3913	3371	31	110	0.792231	3.26313
128	K	0	0	0	0	0	0	15	22	0	0	0	0	0	0	0	0	3884	3243	0	0	22	45	0	0	0	0	0	0	9	32	0	0	21	19	0	0	0	0	0	0	0	20	3951	3381	67	138	1.69577	4.08163
129	Q	0	0	0	0	0	0	0	0	0	0	0	0	6	0	0	0	0	0	12	32	0	0	0	0	0	0	3751	3253	42	36	0	0	0	0	0	0	0	0	0	0	0	10	3811	3331	60	78	1.57439	2.34164
130	K	0	0	0	0	0	5	0	0	0	0	0	0	0	0	0	0	3761	3201	0	0	43	39	52	45	0	0	0	0	13	15	0	0	12	0	0	0	0	0	0	0	22	50	3903	3355	142	154	3.63823	4.59016
131	E	0	0	0	0	29	34	3666	3139	0	0	33	26	0	0	0	0	0	13	0	0	0	0	0	0	0	0	0	0	0	0	0	0	0	0	46	70	0	0	0	0	0	0	3774	3282	108	143	2.86169	4.3571
132	Y	0	0	0	0	6	15	0	0	0	0	0	0	6	9	0	0	0	0	0	0	0	0	0	5	0	0	0	0	0	0	0	0	0	0	0	0	0	0	3714	3209	0	8	3726	3246	12	37	0.322061	1.13986
133	E	0	0	0	0	0	10	3767	3258	0	0	0	0	0	0	0	0	0	0	0	0	0	0	0	0	0	0	0	0	0	0	0	0	0	0	0	0	0	0	0	0	0	0	3767	3268	0	10	0	0.305998
134	K	0	0	0	0	0	0	7	5	0	0	0	0	0	0	0	0	3687	3186	0	0	0	0	0	0	0	0	0	0	0	0	0	0	6	0	0	0	0	0	0	0	0	0	3700	3191	13	5	0.351351	0.156691
135	L	0	0	0	0	0	0	0	0	0	0	0	0	0	0	0	0	0	0	3687	3172	0	0	0	0	0	0	0	0	0	0	0	0	0	0	0	0	0	0	0	0	0	0	3687	3172	0	0	0	0
136	L	0	0	0	0	0	0	0	0	0	5	0	0	0	0	0	0	0	0	3726	3211	0	0	0	0	18	8	0	0	0	0	0	0	0	0	0	0	0	0	0	0	0	0	3744	3224	18	13	0.480769	0.403226
137	E	0	0	0	0	0	0	3683	3170	0	0	0	0	0	0	0	0	0	0	0	0	0	0	0	0	0	0	0	0	0	0	0	0	0	0	0	0	0	0	0	0	0	0	3683	3170	0	0	0	0
138	*	0	0	0	0	0	0	0	0	0	0	0	0	0	0	0	0	0	0	0	0	0	0	0	0	0	0	7	0	0	0	0	0	0	0	0	0	0	0	0	0	3532	3001	3539	3001	7	0	0.197796	0
