# Supplementary material for: Exploring the Functional Residues in a Flavin-Binding Fluorescent Protein Using Deep Mutational Scanning
Source: PLoS One. 2014 Jun 2;9(6):e97817. doi: 10.1371/journal.pone.0097817 (PMC4041573; doi:10.1371/journal.pone.0097817)
Supplement: Table S3 — Unique mutations of EcFbFP in the Function Loss library. (XLSX) [file pone.0097817.s003.xlsx]

## Sheet: Sheet1
	SupplementaryTable 3. Unique mutations in FL library
Pos	Reference	A	C	D	E	F	G	H	I	K	L	M	N	P	Q	R	S	T	V	W	Y	*	Total
1	M	0	0	0	0	0	0	0	0	0	0	0	0	0	0	0	0	0	0	0	0	0	0
2	A	0	0	0	0	0	0	0	0	0	0	0	0	0	0	0	0	0	0	0	0	0	0
3	S	0	0	0	0	0	0	0	0	0	0	0	0	0	0	0	0	0	0	0	0	0	0
4	F	0	0	0	0	0	0	0	0	0	0	0	0	0	0	0	5	0	11	0	0	0	16
5	Q	0	0	0	0	0	0	0	0	0	0	0	0	7	0	0	0	0	0	0	0	0	7
6	S	0	0	0	0	0	0	0	0	0	0	0	0	0	0	0	0	0	0	0	0	0	0
7	F	0	0	0	0	0	0	0	0	0	0	0	0	0	0	0	0	0	0	0	0	0	0
8	G	0	0	0	0	0	0	0	0	0	0	0	0	0	0	0	0	0	0	0	0	0	0
9	I	0	0	0	0	0	0	0	0	0	0	0	0	0	0	0	0	0	0	0	0	0	0
10	P	0	0	0	0	0	0	0	0	0	0	0	0	0	0	0	0	0	0	0	0	0	0
11	G	0	0	0	0	0	0	0	0	0	0	0	0	0	0	0	0	0	5	0	0	0	5
12	Q	0	0	0	0	0	0	0	0	0	0	0	0	0	0	18	0	0	0	0	0	0	18
13	L	0	0	0	0	0	0	0	0	0	0	4	0	0	0	0	0	0	0	0	0	0	4
14	E	0	0	0	0	0	0	0	0	4	0	0	0	0	0	0	0	0	5	0	0	15	24
15	V	0	0	14	0	0	0	0	0	0	0	0	0	0	0	0	0	0	0	0	0	0	14
16	I	0	0	0	0	0	0	0	0	0	0	0	17	0	0	0	0	10	16	0	0	0	43
17	K	0	0	0	0	0	0	0	0	0	0	0	12	0	0	0	0	0	0	0	0	18	30
18	K	0	0	0	0	0	0	0	0	0	0	0	0	0	0	0	0	0	0	0	0	0	0
19	A	0	0	0	0	0	5	0	0	0	0	0	0	0	0	0	0	0	0	0	0	0	5
20	L	0	0	0	0	0	0	0	0	0	0	0	0	0	26	0	0	0	0	0	0	0	26
21	D	5	0	0	0	0	0	0	0	0	0	0	0	0	0	0	0	0	0	0	0	0	5
22	H	0	0	0	0	0	0	0	0	0	0	0	0	3	3	0	0	0	0	0	0	0	6
23	V	0	0	0	0	0	3	0	3	0	0	0	0	0	3	0	0	0	0	0	0	0	9
24	R	0	0	0	0	0	4	0	0	0	0	0	0	0	0	0	0	0	0	0	0	0	4
25	V	0	0	0	0	0	0	0	0	0	0	0	0	0	0	0	0	0	0	0	0	0	0
26	G	5	17	6	0	0	0	0	0	0	0	0	0	0	0	0	0	0	0	0	0	0	28
27	V	0	0	0	6	0	0	0	0	0	0	0	0	0	0	0	0	0	0	0	0	0	6
28	V	0	0	16	0	0	7	0	19	0	3	0	0	0	0	0	0	0	0	0	0	0	45
29	I	0	0	0	0	4	0	0	0	0	0	0	8	0	0	0	3	17	0	0	0	0	32
30	T	0	0	0	0	0	0	0	7	0	0	0	3	0	0	0	0	0	0	0	0	0	10
31	D	0	0	0	0	0	0	0	0	0	0	0	0	0	0	0	0	0	12	0	7	0	19
32	P	0	0	0	0	0	0	3	0	0	0	0	0	0	0	0	7	0	0	0	0	0	10
33	A	0	0	0	0	0	0	0	0	0	0	0	0	0	0	0	0	0	0	0	0	0	0
34	L	0	0	0	0	0	0	0	0	0	0	0	0	0	0	0	0	0	0	0	0	0	0
35	E	0	0	0	0	0	0	0	0	0	0	0	0	0	0	0	0	0	0	0	0	4	4
36	D	0	0	0	10	0	15	0	0	0	0	0	6	0	0	0	0	0	4	0	4	0	39
37	N	0	0	9	0	0	0	0	7	0	0	0	0	0	0	0	0	9	0	0	7	0	32
38	P	0	0	0	0	0	0	0	0	0	0	0	0	0	0	0	10	0	0	0	0	0	10
39	I	0	0	0	0	5	0	0	0	0	0	0	18	0	0	0	0	17	0	0	0	0	40
40	V	13	0	19	0	0	0	0	0	0	0	0	0	0	0	0	0	0	0	0	0	0	32
41	Y	0	10	0	0	0	0	0	0	0	0	0	26	0	0	0	6	0	0	0	0	10	52
42	V	0	0	0	39	0	4	0	0	0	0	8	0	0	0	0	0	0	0	0	0	0	51
43	N	0	0	24	0	0	0	0	5	5	0	0	0	0	0	0	0	7	0	0	17	0	58
44	Q	0	0	0	4	0	0	0	0	0	0	0	0	10	0	0	0	0	0	0	0	5	19
45	G	0	0	0	0	0	0	0	0	0	0	0	0	0	0	0	12	0	4	0	0	0	16
46	F	0	5	0	0	0	0	0	16	0	0	0	0	0	0	0	0	0	0	0	10	0	31
47	V	0	0	0	0	0	6	0	0	0	0	0	0	0	0	0	0	0	0	0	0	0	6
48	Q	0	0	0	0	0	0	11	0	0	0	0	0	0	0	0	0	0	0	0	0	5	16
49	M	0	0	0	0	0	0	0	0	0	0	0	0	0	0	0	0	0	13	0	0	0	13
50	T	18	0	0	0	0	0	0	0	0	0	0	9	0	0	0	0	0	0	0	0	0	27
51	G	0	0	13	0	0	0	0	0	0	0	0	0	0	0	9	25	0	0	0	0	0	47
52	Y	0	8	0	0	0	0	0	0	0	0	0	16	0	0	0	10	0	0	0	0	5	39
53	E	0	0	0	0	0	0	0	0	0	0	0	0	0	0	0	0	0	0	0	0	12	12
54	T	0	0	0	0	0	0	0	0	0	0	0	0	0	0	0	0	0	0	0	0	0	0
55	E	0	0	5	0	0	41	0	0	0	0	0	0	0	0	0	0	0	0	0	0	12	58
56	E	0	0	0	0	0	13	0	0	4	0	0	0	0	0	0	0	0	11	0	0	0	28
57	I	0	0	0	0	13	0	0	0	0	0	0	9	0	0	0	0	0	0	0	0	0	22
58	L	0	0	0	0	0	0	0	0	0	0	0	0	20	0	0	0	0	0	0	0	0	20
59	G	6	11	15	0	0	0	0	0	0	0	0	0	0	0	0	0	0	0	0	0	0	32
60	K	0	0	0	0	0	0	0	0	0	7	0	5	0	0	0	0	5	0	0	0	30	47
61	N	0	0	6	0	0	0	0	6	9	0	0	0	0	0	0	0	0	0	0	13	0	34
62	A	0	0	0	0	0	4	0	0	0	0	0	0	0	0	0	0	0	0	0	0	0	4
63	R	0	13	0	0	0	0	42	0	0	0	0	0	0	0	0	0	0	0	0	0	0	55
64	F	0	0	0	0	0	0	0	0	0	0	0	0	0	0	0	42	0	0	0	0	0	42
65	L	0	0	0	0	0	0	23	13	0	0	0	0	7	0	6	0	0	0	0	0	0	49
66	Q	0	0	0	5	0	0	14	0	30	33	0	0	0	0	44	0	0	0	0	0	14	140
67	G	0	0	0	5	0	0	0	0	0	0	0	0	0	0	15	0	0	17	0	0	0	37
68	K	0	0	0	0	0	0	0	0	0	0	0	0	0	0	0	0	0	0	0	0	18	18
69	H	0	0	0	0	0	0	0	0	0	0	0	0	0	0	0	0	0	0	0	0	0	0
70	T	0	0	0	0	0	0	0	20	0	0	0	0	0	0	0	0	0	0	0	0	0	20
71	D	0	0	0	0	0	0	0	0	0	0	0	0	0	0	0	0	0	0	0	0	0	0
72	P	0	0	0	0	0	0	0	0	0	0	0	0	0	0	0	0	0	0	0	0	0	0
73	A	0	0	0	5	0	0	0	0	0	0	0	0	0	0	0	0	0	0	0	0	0	5
74	E	0	0	0	0	0	0	0	0	5	0	0	0	0	0	0	0	0	0	0	0	0	5
75	V	0	0	0	29	0	0	0	0	0	0	0	0	0	0	0	0	0	0	0	0	0	29
76	D	0	0	0	0	0	0	0	0	0	0	0	0	0	0	0	0	0	0	0	0	0	0
77	N	0	0	0	0	0	0	0	0	0	0	0	0	0	0	0	0	0	0	0	0	0	0
78	I	0	0	0	0	14	0	0	0	0	0	0	26	0	0	0	0	8	0	0	0	0	48
79	R	0	14	0	0	0	7	0	0	0	0	0	0	7	0	0	34	0	0	0	0	0	62
80	T	0	0	0	0	0	0	0	0	0	0	0	9	0	0	0	0	0	0	0	0	0	9
81	A	0	0	0	0	0	0	0	0	0	0	0	0	0	0	0	7	0	16	0	0	0	23
82	L	0	0	0	0	0	0	0	0	0	0	0	0	22	0	0	0	0	0	0	0	0	22
83	Q	0	0	0	0	0	0	0	0	0	0	0	0	0	0	0	0	0	0	0	0	7	7
84	N	0	0	0	0	0	0	0	0	0	0	0	0	0	0	0	0	0	0	0	0	0	0
85	K	0	0	0	0	0	0	0	0	0	0	7	0	0	0	0	0	0	5	0	0	12	24
86	E	0	0	16	0	0	24	0	0	0	0	0	0	0	0	0	0	0	11	0	0	15	66
87	P	6	0	0	0	0	0	0	0	0	0	0	0	0	0	0	0	0	0	0	0	0	6
88	V	0	0	18	0	0	10	0	0	0	0	0	0	0	0	0	0	0	0	0	5	0	33
89	T	0	0	0	0	0	0	0	6	0	0	0	0	0	0	0	0	0	0	0	0	0	6
90	V	0	0	0	21	0	0	0	0	0	7	18	0	0	0	0	0	0	0	0	0	0	46
91	Q	0	0	0	0	0	0	19	0	0	0	0	0	0	0	0	0	0	0	0	0	19	38
92	I	0	0	0	0	0	0	0	0	0	0	0	40	0	0	0	0	0	0	0	0	0	40
93	Q	0	0	0	0	0	0	0	0	0	0	0	0	0	0	0	0	0	0	0	0	6	6
94	N	0	0	14	0	0	0	5	24	6	0	0	0	0	0	0	13	0	0	0	28	0	90
95	Y	0	0	5	0	5	0	0	0	0	0	0	6	0	0	0	0	0	0	0	0	6	22
96	K	0	0	0	0	0	0	0	0	0	0	0	5	0	0	0	0	9	0	0	0	39	53
97	K	0	0	0	28	0	0	0	0	0	0	16	23	0	5	0	0	0	0	0	0	12	84
98	D	0	0	0	7	0	0	0	0	0	0	0	0	0	0	0	0	0	7	0	0	0	14
99	G	0	0	0	0	0	0	0	0	0	0	0	0	0	0	0	28	0	7	0	0	0	35
100	T	0	0	0	0	0	0	0	0	0	0	0	0	8	0	0	0	0	0	0	0	0	8
101	M	0	0	0	0	0	0	0	0	0	0	0	0	0	0	0	0	0	0	0	0	0	0
102	F	0	7	0	0	0	0	0	19	0	20	0	0	0	0	0	13	0	0	0	7	0	66
103	W	0	17	0	0	0	0	0	0	0	9	0	0	0	0	0	0	0	0	0	0	17	43
104	N	0	0	27	0	0	0	7	0	0	0	0	0	0	0	0	0	0	0	0	16	0	50
105	E	5	0	0	0	0	14	0	0	0	0	0	0	0	0	0	0	0	16	0	0	15	50
106	L	0	0	0	0	0	0	0	0	0	0	0	0	20	17	10	0	0	0	0	0	0	47
107	N	0	0	0	0	0	0	0	0	0	0	0	0	0	0	0	0	0	0	0	0	0	0
108	I	0	0	0	0	7	0	0	0	0	5	0	8	0	0	0	6	14	14	0	0	0	54
109	D	0	0	0	0	0	0	0	0	0	0	0	0	0	0	0	0	0	0	0	0	0	0
110	P	0	0	0	0	0	0	0	0	0	0	0	0	0	8	0	5	12	0	0	0	0	25
111	M	0	0	0	0	0	0	0	0	17	0	0	0	0	0	0	0	0	0	0	0	0	17
112	E	0	0	0	0	0	0	0	0	0	0	0	0	0	0	0	0	0	0	0	0	6	6
113	I	0	0	0	0	0	0	0	0	0	0	0	0	0	0	0	0	0	0	0	0	0	0
114	E	0	0	0	0	0	0	0	0	20	0	0	0	0	0	0	0	0	11	0	0	13	44
115	D	0	0	0	0	0	0	0	0	0	0	0	0	0	0	0	0	0	12	0	13	0	25
116	K	0	0	0	7	0	0	0	0	0	0	0	9	0	0	0	0	0	0	0	0	29	45
117	T	5	0	0	0	0	0	0	0	0	0	0	0	0	0	0	0	0	0	0	0	0	5
118	Y	0	0	0	0	0	0	0	0	0	0	0	5	0	0	0	0	0	0	0	0	14	19
119	F	0	0	0	0	0	0	0	14	0	34	0	0	0	0	0	50	0	0	0	0	0	98
120	V	0	0	36	0	0	6	0	0	0	0	0	0	0	0	0	0	0	0	0	0	0	42
121	G	0	16	19	0	0	0	0	0	0	0	0	0	0	0	0	0	0	0	0	0	0	35
122	I	0	0	0	0	0	0	0	0	0	0	0	15	0	0	0	0	0	0	0	0	0	15
123	Q	0	0	0	0	0	0	5	0	6	0	0	0	14	0	37	0	0	0	0	0	7	69
124	N	0	0	9	0	0	0	5	0	0	0	0	0	0	0	0	0	17	0	0	0	0	31
125	D	0	0	0	0	0	15	0	0	0	0	0	0	0	0	0	0	0	0	0	5	0	20
126	I	0	0	0	0	14	0	0	0	0	0	0	15	0	0	0	0	0	0	0	0	0	29
127	T	38	0	0	0	0	0	0	7	0	0	0	0	7	0	0	0	0	0	0	0	0	52
128	K	0	0	0	0	0	0	0	0	0	0	0	0	0	0	0	0	0	0	0	0	20	20
129	Q	0	0	0	0	0	0	0	0	0	0	0	0	0	0	0	0	0	0	0	0	10	10
130	K	0	0	5	0	0	0	0	0	0	0	0	0	0	0	0	0	0	0	0	0	0	5
131	E	0	0	0	0	0	0	0	0	13	0	0	0	0	0	0	0	0	0	0	0	0	13
132	Y	0	0	0	0	0	0	0	0	0	0	0	5	0	0	0	0	0	0	0	0	8	13
133	E	0	0	10	0	0	0	0	0	0	0	0	0	0	0	0	0	0	0	0	0	0	10
134	K	0	0	0	0	0	0	0	0	0	0	0	0	0	0	0	0	0	0	0	0	0	0
135	L	0	0	0	0	0	0	0	0	0	0	0	0	0	0	0	0	0	0	0	0	0	0
136	L	0	0	0	0	5	0	0	0	0	0	0	0	0	0	0	0	0	0	0	0	0	5
137	E	0	0	0	0	0	0	0	0	0	0	0	0	0	0	0	0	0	0	0	0	0	0
138	*	0	0	0	0	0	0	0	0	0	0	0	0	0	0	0	0	0	0	0	0	0	0
